# Supplementary material for: Analysis of mobility level of COVID-19 patients undergoing mechanical ventilation support: A single center, retrospective cohort study
Source: PLoS One. 2022 Aug 1;17(8):e0272373. doi: 10.1371/journal.pone.0272373 (PMC9342786; doi:10.1371/journal.pone.0272373)
Supplement: S1 Dataset — (XLSX) [file pone.0272373.s011.xlsx]

## Sheet: Passagem
	age	age_cate	sex	obito_uti	obito_hosp	time_28	obito_admuti	morte28	IMC	loshosp_prioricu	icu_los_c	hosp_los	sofa	saps	charlson	mfi_points	niv1h	mv1h	rrt1h	dva1h	ira1h	mv24h	niv24h	dva24h	ira24h	rrt24h	niv_icu	mv_icu	mv_days_c	traqueo_icu	hfnc_icu	dva_icu	rrt_icu	ecmo_icu	chronic_healthstaus	chfnyhaclass23	chfnyhaclass4	icc	irc_ndial	irc_dial	cirrose_ab	cirrose_c	cancer_locor	cancer_meta	cancer_hemato	imunossup	copd	hiv	has
1	84	7	1	0	0			0	29.8	154	9	255	0	62	3	5	0	0	0	0	0	0	0	0	0	0	1	0		0	0	0	0	0	1	1	0	1	0	0	0	0	0	0	0	0	0	0	1
2	72	6	2	0	0			0	26.3	152	10	233	4	62	2	3	0	1	0	0	0	1	0	1	0	0	0	1	1	1	0	1	0	0	1	0	0	0	0	0	0	0	0	0	0	0	0	0	1
3	61	5	1	1	1	14	14	1	20.1	37	14	51	6	73	3	4	0	1	0	1	0	1	0	1	0	0	0	1	14	0	0	1	0	0	1	1	0	1	0	0	0	0	0	0	0	0	0	0	1
4	54	4	2	1	1	7	7	1	25.4	34	25	59	5	67	3	1	1	0	0	0	0	0	1	0	0	0	1	1	24	0	0	1	1	0	0	0	0	0	1	0	0	0	0	0	0	0	0	0	0
5	61	5	2	0	0			0		0	3	4	1	46	0	0	0	0	0	0	0	0	0	0	0	0	0	0		0	0	0	0	0	0
6	55	4	2	1	1	1	1	1	25.7	23	34	57	4	49	1	1	0	0	0	0	0	0	0	0	0	0	1	1	33	1	0	1	0	1	0	1	0	1	0	0	0	0	0	0	0	0	0	0	0
7	80	6	2	1	1	9	9	1	16.2	28	9	37	4	54	1	1	0	1	0	0	0	1	0	1	0	0	1	1	7	0	0	1	0	0	0	0	0	0	0	0	0	0	0	0	0	0	0	0	0
8	91	8	2	0	1	2	2	1	24.5	13	1	15	3	51	4	3	0	0	0	0	0	0	0	0	0	0	0	0		0	0	0	0	0	1	0	0	0	0	0	0	0	1	0	0	0	0	0	0
9	89	7	2	0	0			0	31.8	0	3	3	4	52	3	1	0	0	0	0	0	0	0	0	0	0	0	0		0	0	0	0	0	0	0	0	0	1	0	0	0	0	0	0	0	0	0	0
10	42	3	2	0	0			0	39.7	2	16	24	1	42	0	0	0	0	0	0	0	1	1	0	0	0	1	1	13	0	0	1	0	0	0
11	81	7	2	0	0			0	19.7	125	33	165	1	75	8	3	0	0	0	0	0	0	0	0	0	0	0	0		0	0	0	0	0	2	0	0	0	0	0	0	0	1	0	1	0	0	0	1
12	88	7	1	0	0			0	15.7	107	115	244	7	65	0	3	0	0	0	0	0	0	0	0	0	0	1	1	19	1	0	1	0	0	2	0	0	0	0	0	0	0	0	0	0	0	0	0	1
13	64	5	2	0	0			0	20.8	23	7	37	3	61	2	0	0	0	0	0	0	0	0	1	0	0	0	0		0	0	1	0	0	0	0	0	0	0	0	0	0	0	0	1	0	0	0	0
14	54	4	1	0	0			0	18.5	27	1	28	2	54	6	2	0	0	0	0	0	0	0	0	0	0	0	0		0	0	0	0	0	0	1	0	1	0	0	0	0	1	0	0	0	0	0	1
15	57	4	1	0	0			0	23.9	0	5	11	0	42	0	1	0	0	0	0	0	0	0	0	0	0	0	0		0	0	0	0	0	0	0	0	0	0	0	0	0	0	0	0	0	0	0	1
16	61	5	2	0	0			0	26.9	0	18	20	8	59	0	1	0	0	0	0	0	0	1	0	0	0	1	1	10	0	0	1	0	0	1	0	0	0	0	0	0	0	0	0	0	0	0	0	1
17	89	7	2	0	0			0	22.6	0	64	82	11	63	3	2	0	0	0	0	0	0	0	0	0	0	1	1		1	0	1	1	0	1	1	0	1	1	0	0	0	0	0	0	0	0	0	1
18	73	6	1	0	0			0	22.3	1	48	119	8	65	2	0	0	0	0	0	0	0	0	1	0	0	1	1		1	0	1	0	0	0	0	0	0	0	0	0	0	0	0	1	0	0	0	0
19	69	5	2	0	0			0	39	0	36	81	7	57	2	4	0	1	0	0	0	1	0	1	0	0	1	1	37	1	0	1	1	0	0	0	0	0	0	0	0	0	0	0	0	0	1	0	1
20	63	5	2	0	0			0	28.7	3	36	61	8	58	1	1	1	1	0	1	0	1	1	1	1	0	1	1	18	0	0	1	1	0	0	0	0	0	0	0	0	0	0	0	0	0	0	0	0
21	84	7	2	0	0			0	20.7	12	45	97	10	74	2	4	0	0	0	0	0	0	0	0	0	0	1	1	15	0	0	1	1	0	1	0	0	0	0	0	0	0	0	0	0	0	0	0	1
22	59	4	2	0	0			0	24.4	1	24	38	13	52	0	0	0	0	0	0	0	0	0	0	0	0	1	1	12	0	0	1	1	0	0	0	0	0	0	0	0	0	0	0	0	0	0	0	0
23	72	6	2	0	0			0	38	5	21	38	7	55	0	1	0	1	0	0	0	1	0	1	0	0	1	1	11	0	0	1	0	0	0	0	0	0	0	0	0	0	0	0	0	0	0	0	1
24	39	2	2	0	0			0	33.7	4	5	11	2	39	0	0	0	0	0	0	0	0	0	0	0	0	0	0		0	0	0	0	0	0
25	69	5	1	0	0			0	33.5	0	2	4	0	43	0	0	0	0	0	0	0	0	0	0	0	0	0	0		0	0	0	0	0	0
26	56	4	2	0	0			0	31.1	0	29	34	5	43	1	3	0	0	0	0	0	0	0	0	0	0	1	1		0	0	1	1	0	0	0	0	0	0	0	0	0	0	0	0	0	0	0	1
27	39	2	2	0	0			0	26.6	0	1	5	0	37	0	0	0	0	0	0	0	0	0	0	0	0	0	0		0	0	0	0	0	0
28	44	3	1	0	0			0	28.7	1	3	11	1	42	0	0	0	0	0	0	0	0	0	0	0	0	0	0		0	0	0	0	0	0	0	0	0	0	0	0	0	0	0	0	0	0	0	0
29	45	3	2	0	0			0	24.9	3	6	17	0	45	0	0	0	0	0	0	0	0	1	0	0	0	1	0		0	0	0	0	0	0	0	0	0	0	0	0	0	0	0	0	0	0	0	0
30	76	6	1	0	0			0	27.7	0	98	160	10	74	4	2	0	1	0	1	1	1	0	1	1	1	1	1	56	1	0	1	1	0	0	1	0	1	1	0	0	0	0	0	0	0	0	0	0
31	52	4	2	0	0			0	29.5	1	3	7	0	42	0	0	0	0	0	0	0	0	0	0	0	0	0	0		0	0	0	0	0	0
32	74	6	2	0	0			0	23.3	0	13	14	2	57	1	2	0	0	0	0	0	0	0	0	0	0	1	0		0	0	0	0	0	0	0	0	0	0	0	0	0	0	0	0	0	0	0	1
33	57	4	2	0	0			0	31.1	1	24	33	9	50	0	0	0	0	0	0	0	1	1	0	0	0	1	1	18	0	0	1	1	1	0	0	0	0	0	0	0	0	0	0	0	0	0	0	0
34	54	4	1	0	0			0	24.2	0	2	7	1	42	0	0	0	0	0	0	0	0	0	0	0	0	0	0		0	0	0	0	0	0
35	87	7	1	0	0			0	34.9	23	4	35	1	62	2	4	0	0	0	0	0	0	1	0	0	0	1	0		0	0	0	0	0	1	0	0	0	0	0	0	0	0	0	0	0	0	0	1
36	81	7	2	0	0			0	31.8	24	70	88	10	84	2	0	0	1	0	1	1	1	0	1	1	1	0	1	48	1	0	1	1	0	0	0	0	0	1	0	0	0	0	0	0	0	0	0	0
37	43	3	2	0	0			0	29.4	1	5	10	1	42	0	0	0	0	0	0	0	0	0	0	0	0	0	0		0	0	0	0	0	0
38	48	3	2	0	0			0	26.3	1	2	8	0	42	0	0	0	0	0	0	0	0	0	0	0	0	0	0		0	0	0	0	0	0
39	92	8	1	0	0			0	24.7	0	5	7	5	59	1	1	0	0	0	0	0	0	0	1	0	0	1	0		0	0	1	0	0	0	1	0	1	0	0	0	0	0	0	0	0	0	0	0
40	92	8	1	1	1	14	14	1	38.7	11	29	40	7	66	3	2	0	0	0	0	0	0	1	0	0	0	1	1	24	1	0	1	1	0	1	1	0	1	0	0	0	0	1	0	0	0	0	0	1
41	37	2	2	0	0			0	33.3	2	12	19	3	40	0	0	0	1	0	0	0	1	0	0	0	0	1	1	9	0	0	0	0	0	0
42	72	6	2	1	1	1	1	1	28.6	0	40	40	8	62	5	2	0	0	0	0	0	0	1	0	0	0	1	1	39	1	0	1	1	0	0	0	0	0	0	0	0	0	1	0	0	0	0	0	1
43	47	3	2	0	0			0	28.2	2	15	20	1	45	0	0	0	0	0	0	0	0	0	0	0	0	1	1	8	0	0	1	1	0	0
44	73	6	1	0	0			0	23	5	12	18	6	52	1	2	0	0	0	0	0	0	0	0	0	0	1	0		0	0	1	0	0	0	0	0	0	0	0	0	0	0	0	0	0	0	0	1
45	55	4	2	1	1	1	1	1	27	1	31	31	8	53	4	1	0	0	0	0	0	0	0	0	0	0	0	1		1	0	1	1	0	0	0	0	0	1	0	0	0	1	0	0	0	0	0	1
46	90	7	2	0	0			0	26.2	18	4	59	4	64	4	4	0	0	0	0	1	0	0	0	1	0	0	0		0	0	1	0	0	1	0	0	0	0	0	0	0	1	0	0	0	0	0	1
47	64	5	2	0	0			0	27	0	4	8	1	43	1	1	0	0	0	0	0	0	0	0	0	0	0	0		0	0	0	0	0	0	0	0	0	0	0	0	0	0	0	0	0	0	0	0
48	51	4	1	0	0			0	20.6	3	9	18	1	45	0	0	0	0	0	0	0	0	1	0	0	0	1	0		0	0	0	0	0	0	0	0	0	0	0	0	0	0	0	0	0	0	0	0
49	52	4	2	0	0			0	24.6	7	14	25	5	47	0	1	1	0	0	0	0	0	1	0	0	0	1	1	7	0	0	1	0	0	0	0	0	0	0	0	0	0	0	0	0	0	0	0	1
50	75	6	1	0	0			0	20.8	3	29	46	3	60	1	0	1	0	0	0	0	1	1	0	0	0	1	1	13	0	0	1	0	0	0	0	0	0	0	0	0	0	0	0	0	0	0	0	0
51	69	5	1	0	0			0	32.5	0	22	32	5	51	2	4	0	0	0	0	0	0	0	0	0	0	1	1		0	0	1	0	0	1	0	0	0	0	0	0	0	0	0	0	0	0	0	0
52	82	7	1	0	0			0	20.5	1	1	33	2	61	9	1	0	0	0	0	0	0	0	0	0	0	0	0		0	0	0	0	0	1	0	0	0	0	0	0	0	0	1	0	0	0	0	0
53	42	3	2	0	0			0	27.9	5	4	12	2	42	0	0	0	0	0	0	0	0	0	0	0	0	0	0		0	0	0	0	0	0
54	95	8	1	0	0			0	28.7	32	32	93	4	68	0	2	1	0	0	0	0	0	1	0	0	0	1	1	15	0	0	1	0	0	1	0	0	0	0	0	0	0	0	0	0	0	0	0	1
55	57	4	2	0	0			0	40.5	0	19	30	8	51	1	2	0	1	0	1	1	1	0	1	1	0	1	1	15	0	0	1	1	0	0	0	0	0	0	0	0	0	0	0	0	0	0	0	1
56	55	4	1	0	0			0	23.8	3	11	16	4	51	0	0	0	1	0	0	0	1	0	1	0	0	1	1	5	0	0	1	0	0	0	0	0	0	0	0	0	0	0	0	0	0	0	0	0
57	79	6	1	0	0			0	21.6	11	32	65	5	62	2	1	0	0	0	1	0	0	0	1	0	0	1	1	14	0	0	1	0	0	0	0	0	0	0	0	0	0	1	0	0	0	0	0	1
58	88	7	2	1	1	1	1	1	26.2	0	13	13	3	57	1	2	0	0	0	0	0	0	0	0	0	0	1	0		0	0	0	0	0	2	0	0	0	0	0	0	0	0	0	0	0	0	0	0
59	62	5	2	0	0			0	31.4	3	28	71	6	46	2	2	0	1	0	0	0	1	0	1	0	0	0	1	39	1	0	1	1	0	0	0	0	0	0	0	0	0	0	0	0	0	1	0	0
60	51	4	1	0	0			0	28.7	0	8	10	1	42	0	1	0	0	0	0	0	0	0	0	0	0	1	0		0	0	0	0	0	0	0	0	0	0	0	0	0	0	0	0	0	0	0	1
61	77	6	1	0	0			0	30.5	3	26	35	1	52	2	0	1	0	0	0	0	0	1	0	0	0	1	1	5	0	0	1	0	0	0	0	0	0	0	0	0	0	1	0	0	0	0	0	0
62	24	1	2	0	0			0	29.3	0	1	4	0	32	0	0	0	0	0	0	0	0	0	0	0	0	0	0		0	0	0	0	0	0
63	83	7	1	1	1	2	2	1	19.2	0	25	25	6	52	2	2	0	0	0	0	0	0	1	0	0	0	1	1	23	0	0	1	0	0	1	0	0	0	0	0	0	0	1	0	0	0	0	0	1
64	90	7	2	1	1	5	5	1	20.4	5	5	10	5	42	4	1	0	0	0	0	1	0	0	0	1	0	1	1	0	0	0	0	0	0	1	0	0	0	0	1	0	0	1	0	0	0	0	0	0
65	39	2	2	0	0			0	24.3	0	4	10	1	40	0	0	0	0	0	0	0	0	0	0	0	0	1	0		0	0	0	0	0	0
66	43	3	2	0	0			0	39.9	1	4	7	1	42	0	0	1	0	0	0	0	0	1	0	0	0	1	0		0	0	0	0	0	0
67	60	4	2	0	0			0	36.9	0	4	12	1	48	1	2	0	0	0	0	0	0	1	0	0	0	1	0		0	0	0	0	0	0	0	0	0	0	0	0	0	0	0	0	0	0	0	1
68	59	4	1	0	0			0	34.8	2	17	24	6	49	0	1	0	1	0	0	0	1	0	1	0	0	1	1	7	0	0	1	0	0	0	0	0	0	0	0	0	0	0	0	0	0	0	0	1
69	89	7	1	0	0			0	22.5	4	8	64	2	58	1	1	0	0	0	0	0	0	0	0	0	0	0	0		0	0	0	0	0	1	0	0	0	0	0	0	0	0	0	0	0	0	0	0
70	52	4	1	0	0			0	23.8	0	4	6	0	42	2	0	0	0	0	0	0	0	0	0	0	0	0	0		0	0	0	0	0	0	0	0	0	0	0	0	0	1	0	0	0	0	0	0
71	69	5	1	0	0			0	23	7	9	21	0	46	1	1	0	0	0	0	0	0	0	0	0	0	1	0		0	0	0	0	0	0	0	0	0	0	0	0	0	0	0	0	0	0	0	0
72	67	5	2	0	0			0	22.7	4	3	11	0	46	1	2	0	0	0	0	0	0	0	0	0	0	0	0		0	0	0	0	0	0	0	0	0	0	0	0	0	0	0	0	0	0	0	1
73	85	7	2	1	1	1	1	1	33.3	0	49	49	11	63	4	5	0	0	0	0	0	1	1	0	0	0	1	1	49	0	0	1	0	0	1	1	0	1	0	0	0	0	1	0	0	0	0	0	1
74	53	4	2	0	0			0	33.8	0	5	10	2	42	0	1	0	0	0	0	0	0	0	0	0	0	0	0		0	0	0	0	0	0	0	0	0	0	0	0	0	0	0	0	0	0	0	1
75	62	5	1	0	0			0	31.8	1	3	5	1	49	2	1	0	0	0	0	0	0	0	0	0	0	0	0		0	0	0	0	0	0	0	0	0	0	0	0	0	1	0	0	0	0	0	1
76	83	7	1	0	0			0	27.9	4	6	17	3	55	0	1	0	0	0	0	0	0	1	0	0	0	1	0		0	0	0	0	0	0	0	0	0	0	0	0	0	0	0	0	0	0	0	1
77	60	4	2	0	0			0	25	1	12	14	5	48	0	0	0	1	0	0	0	1	0	1	0	0	1	1	6	0	0	1	0	0	0
78	58	4	2	0	0			0	31.2	1	3	6	1	42	0	2	0	0	0	0	0	0	1	0	0	0	1	0		0	0	0	0	0	1	0	0	0	0	0	0	0	0	0	0	0	0	0	1
79	80	6	2	1	1	14	14	1	36.6	0	14	14	3	63	7	5	0	0	0	0	0	0	1	0	0	0	1	1	13	0	0	1	0	0	1	0	0	0	0	0	0	0	1	0	1	0	1	0	0
80	91	8	1	0	0			0	36.4	0	7	26	2	56	3	2	0	0	0	0	0	0	0	0	0	0	0	0		0	0	0	0	0	1	0	0	0	1	0	0	0	0	0	0	0	0	0	0
81	69	5	1	0	0			0	27.2	2	19	25	2	58	1	2	1	0	0	0	0	0	1	0	0	0	1	1	10	0	0	1	1	0	0	0	0	0	0	0	0	0	0	0	0	0	0	0	1
82	45	3	2	0	0			0	31.3	1	2	9	1	42	0	1	0	0	0	0	0	0	0	0	0	0	0	0		0	0	0	0	0	0	0	0	0	0	0	0	0	0	0	0	0	0	0	1
83	49	3	2	0	0			0	32.7	1	8	11	0	42	0	1	0	0	0	0	0	0	0	0	0	0	0	0		0	0	0	0	0	0	0	0	0	0	0	0	0	0	0	0	0	0	0	1
84	45	3	2	0	0			0	26.5	1	3	12	1	42	0	1	0	0	0	0	0	0	1	0	0	0	1	0		0	0	0	0	0	1
85	62	5	2	0	0			0	27.1	5	11	18	2	56	0	1	1	0	0	0	0	0	1	0	0	0	1	1	6	0	0	1	0	0	0	0	0	0	0	0	0	0	0	0	0	0	0	0	1
86	50	3	2	0	0			0	34	0	3	7	1	39	0	1	0	0	0	0	0	0	0	0	0	0	0	0		0	0	0	0	0	0	0	0	0	0	0	0	0	0	0	0	0	0	0	1
87	52	4	2	0	0			0		0	30	37	5	50	0	0	0	0	0	0	0	0	1	0	0	0	1	1		0	0	1	0	0	0
88	55	4	2	0	0			0	30.9	1	10	13	6	45	0	0	1	0	0	0	0	1	1	1	0	0	1	1	5	0	0	1	0	0	0
89	55	4	2	0	0			0	30.7	2	3	11	0	45	1	1	0	0	0	0	0	0	1	0	0	0	1	0		0	0	0	0	0	0	0	0	0	0	0	0	0	0	0	0	0	0	0	0
90	68	5	2	0	0			0	40.2	0	10	16	6	53	2	4	1	0	0	0	0	0	1	1	0	0	1	1	3	0	0	1	0	0	0	1	0	1	0	0	0	0	0	0	0	0	0	0	1
91	50	3	2	0	0			0	25.2	0	5	11	1	39	1	2	0	0	0	0	0	0	0	0	0	0	0	0		0	0	0	0	0	0	0	0	0	0	0	0	0	0	0	0	0	0	0	1
92	38	2	1	0	0			0	26.2	6	1	14	0	37	0	0	0	0	0	0	0	0	0	0	0	0	0	0		0	0	0	0	0	0
93	43	3	2	0	0			0	29.7	0	11	13	3	41	1	2	0	1	0	0	0	1	0	0	0	0	1	1	5	0	0	1	0	0	0	0	0	0	0	0	0	0	0	0	0	0	0	0	1
94	84	7	1	1	1	19	19	1	19.1	0	19	19	7	58	3	2	0	0	0	0	0	1	0	1	0	0	0	1	18	0	0	1	0	0	1	0	0	0	0	0	0	0	0	0	1	0	0	0	0
95	74	6	1	0	0			0	22.8	0	7	12	1	50	0	1	0	0	0	0	0	0	0	0	0	0	0	0		0	0	0	0	0	1	0	0	0	0	0	0	0	0	0	0	0	0	0	0
96	86	7	1	1	1	4	4	1	44.7	0	4	4	11	78	1	1	0	1	0	1	0	1	0	1	0	0	0	1	4	0	0	1	1	0	0	1	0	1	0	0	0	0	0	0	0	0	0	0	0
97	44	3	1	0	0			0	22.8	1	8	12	3	45	1	0	0	0	0	0	0	0	1	0	0	0	1	0		0	0	0	0	0	0	0	0	0	0	0	0	0	0	0	0	0	0	0	0
98	41	3	2	0	0			0	30.1	0	6	11	1	34	0	0	0	0	0	0	0	0	1	0	0	0	1	0		0	0	0	0	0	0
99	58	4	2	0	0			0		0	3	6	2	46	2	2	1	0	0	0	0	0	1	0	0	0	1	0		0	0	0	0	0	0	0	0	0	0	0	0	0	0	0	0	0	0	0	0
100	60	4	2	0	0			0	27	1	17	25	8	53	1	1	1	0	0	0	0	1	1	1	0	0	1	1	12	0	0	1	0	0	0	0	0	0	0	0	0	0	0	0	0	0	0	0	0
101	64	5	2	0	0			0	24.7	1	6	13	1	49	1	3	0	0	0	0	0	0	0	0	0	0	1	0		0	0	0	0	0	1	0	0	0	0	0	0	0	0	0	0	0	0	0	0
102	69	5	2	0	0			0	27.8	1	1	3	0	43	0	1	0	0	0	0	0	0	0	0	0	0	0	0		0	0	0	0	0	0	0	0	0	0	0	0	0	0	0	0	0	0	0	1
103	37	2	2	0	0			0	34	0	3	5	1	48	0	1	1	0	0	0	0	0	1	0	0	0	1	0		0	0	0	0	0	0	0	0	0	0	0	0	0	0	0	0	0	0	0	1
104	82	7	1	0	0			0	24.3	0	7	15	2	57	0	1	0	0	0	0	0	0	1	0	0	0	1	0		0	0	0	0	0	1
105	55	4	2	0	0			0	27	0	10	16	6	39	2	0	0	0	0	0	0	1	1	0	0	0	1	1	6	0	0	1	0	0	0	0	0	0	0	0	0	0	1	0	0	0	0	0	0
106	47	3	2	0	0			0	33.2	4	10	18	5	42	0	0	0	0	0	0	0	0	0	0	0	0	1	1	4	0	0	1	0	0	0	0	0	0	0	0	0	0	0	0	0	0	0	0	0
107	93	8	2	0	1	4	4	1	26.6	0	3	4	2	57	2	3	0	0	0	0	0	0	0	0	0	0	0	0		0	0	0	0	0	1	0	0	0	0	0	0	0	0	0	0	0	1	0	0
108	51	4	1	0	0			0	35.4	3	6	11	6	45	0	0	0	0	0	0	0	0	1	1	0	0	1	1	2	0	0	1	0	0	0
109	36	2	1	0	0			0	33.8	1	3	7	0	37	0	0	0	0	0	0	0	0	0	0	0	0	0	0		0	0	0	0	0	0
110	52	4	2	0	0			0	26.6	1	3	5	0	42	0	1	0	0	0	0	0	0	1	0	0	0	1	0		0	0	0	0	0	0	0	0	0	0	0	0	0	0	0	0	0	0	0	1
111	57	4	2	0	0			0	31.1	1	4	6	1	45	1	1	0	0	0	0	0	0	1	0	0	0	1	0		0	0	0	0	0	0	0	0	0	0	0	0	0	0	0	0	0	0	0	0
112	63	5	2	0	0			0	30	2	2	8	0	49	0	1	0	0	0	0	0	0	1	0	0	0	1	0		0	0	0	0	0	0	0	0	0	0	0	0	0	0	0	0	0	0	0	1
113	64	5	2	0	0			0	26.1	4	10	17	7	46	1	2	0	0	0	0	0	0	1	0	0	0	1	1	4	0	0	1	0	0	0	0	0	0	0	0	0	0	0	0	0	0	0	0	1
114	68	5	2	0	0			0	29.9	2	7	13	0	46	0	0	0	0	0	0	0	0	0	0	0	0	1	0		0	0	0	0	0	0
115	40	2	1	0	0			0	25	0	19	25	7	44	1	1	1	0	0	0	0	1	1	1	0	0	1	1	15	0	0	1	0	0	0	0	0	0	0	0	0	0	0	0	0	0	0	0	0
116	58	4	2	1	1	2	2	1	29.1	1	29	32	6	51	3	2	0	0	0	0	0	0	0	0	0	0	0	1		0	0	1	1	0	0	0	0	0	0	0	0	0	0	0	1	0	0	0	1
117	65	5	1	0	0			0	24.1	3	9	15	2	55	2	0	0	0	0	0	0	0	1	0	0	0	1	0		0	0	0	0	0	0	0	0	0	0	0	0	0	0	0	1	0	0	0	0
118	64	5	2	1	1	4	4	1	29.7	0	30	30	4	43	2	3	0	0	0	0	0	0	0	0	0	0	1	1	22	1	0	1	1	0	0	1	0	1	0	0	0	0	0	0	0	0	0	0	0
119	66	5	2	0	0			0	33	0	4	7	2	43	0	0	1	0	0	0	0	0	1	0	0	0	1	0		0	0	0	0	0	0	0	0	0	0	0	0	0	0	0	0	0	0	0	0
120	82	7	2	0	0			0	34.6	2	13	17	8	55	1	2	0	0	0	0	0	0	0	0	0	0	1	1		0	0	1	0	0	0	0	0	0	0	0	0	0	0	0	0	0	1	0	0
121	77	6	2	0	0			0	23.5	14	4	38	0	48	1	2	0	0	0	0	0	0	0	0	0	0	0	0		0	0	0	0	0	0	0	0	0	0	0	0	0	0	0	0	0	0	0	1
122	44	3	2	0	0			0		0	2	4	0	42	0	0	0	0	0	0	0	0	0	0	0	0	0	0		0	0	0	0	0	0	0	0	0	0	0	0	0	0	0	0	0	0	0	0
123	83	7	1	0	0			0	32	0	5	8	1	52	0	1	0	0	0	0	0	0	0	0	0	0	1	0		0	0	0	0	0	0	0	0	0	0	0	0	0	0	0	0	0	0	0	1
124	60	4	2	0	0			0		0	20	38	9	52	0	0	1	0	0	0	0	1	1	1	0	0	1	1	8	0	0	1	1	0	0	0	0	0	0	0	0	0	0	0	0	0	0	0	0
125	49	3	2	0	0			0	29	0	14	32	9	55	6	0	0	0	0	0	0	1	1	1	0	0	1	1	11	0	0	1	1	0	0	0	0	0	0	0	0	0	0	0	0	0	0	1	0
126	53	4	1	1	1	10	10	1	29.7	0	10	10	4	62	11	0	0	0	0	0	0	0	0	0	0	0	1	0		0	0	1	0	0	0	0	0	0	0	0	0	0	0	1	1	0	0	0	0
127	86	7	2	1	1	2	2	1	28.4	0	8	8	10	70	0	1	1	0	0	0	0	1	1	1	0	0	1	1	9	0	0	1	1	0	0	0	0	0	0	0	0	0	0	0	0	0	0	0	1
128	43	3	2	0	1		49	0	27.8	41	12	90	10	70	0	1	0	1	1	0	1	1	0	0	1	1	0	1	13	0	0	1	1	0	0	0	0	0	0	0	0	0	0	0	0	0	0	0	1
129	79	6	1	0	0			0	33.1	0	30	62	3	63	2	2	0	0	0	0	0	0	0	0	0	0	1	1	24	0	0	1	0	0	1	0	0	0	0	0	0	0	0	0	0	0	0	0	0
130	56	4	2	0	0			0	30.5	0	5	9	2	42	1	2	0	0	0	0	0	0	0	0	0	0	1	0		0	0	0	0	0	0	0	0	0	0	0	0	0	0	0	0	0	0	0	1
131	74	6	2	0	0			0	36.6	0	47	103	8	80	3	2	0	1	0	1	0	1	0	1	0	0	0	1	18	1	0	1	1	0	0	0	0	0	0	0	0	0	0	0	1	0	0	0	1
132	90	7	2	0	0			0	25.7	0	14	50	3	61	1	2	0	0	0	0	0	0	0	0	0	0	0	0		0	0	0	0	0	1	0	0	0	0	0	0	0	0	0	0	0	0	0	0
133	52	4	2	0	0			0	22.9	2	27	33	7	52	0	0	1	0	0	0	0	0	1	0	0	0	1	1	18	0	0	1	0	0	0
134	41	3	1	0	0			0	29.4	3	8	14	1	45	1	2	1	0	0	0	0	0	1	0	0	0	1	0		0	0	0	0	0	0	0	0	0	0	0	0	0	0	0	0	0	0	0	1
135	99	8	2	1	1	12	12	1	23.8	0	12	12	3	61	4	3	0	0	0	0	0	0	0	0	0	0	1	0		0	0	0	0	0	1	1	0	1	1	0	0	0	0	0	0	0	0	0	0
136	83	7	1	0	0			0	26	0	27	32	8	72	1	2	0	0	0	0	0	0	0	0	0	0	1	1	21	0	0	1	0	0	1	0	0	0	0	0	0	0	0	0	0	0	0	0	0
137	76	6	2	0	0			0	27.7	0	9	12	2	60	6	1	1	0	0	0	0	0	1	0	0	0	1	0		0	0	0	0	0	0	0	0	0	0	0	0	0	0	0	0	0	0	1	1
138	72	6	2	1	1	1	1	1	25.2	0	13	14	8	63	4	3	0	0	0	0	0	0	1	0	0	0	1	1		0	0	0	1	0	0	0	0	0	0	1	0	0	0	0	0	0	0	0	1
139	47	3	2	0	0			0	34.5	4	2	8	1	42	1	2	0	0	0	0	0	0	0	0	0	0	0	0		0	0	0	0	0	0	0	0	0	0	0	0	0	0	0	0	0	0	0	1
140	57	4	2	0	0			0	35	1	6	10	3	45	3	1	0	0	0	0	1	0	0	0	1	0	1	0		0	0	0	0	0	0	0	0	0	1	0	0	0	0	0	0	0	0	0	0
141	84	7	2	1	1	2	2	1	25.8	0	4	4	8	84	4	5	0	0	0	0	0	1	1	1	0	0	1	1	4	0	0	1	1	0	1	1	0	1	1	0	0	0	0	0	0	0	0	0	1
142	57	4	2	0	0			0	35.2	0	67	67	8	50	1	1	0	1	0	0	0	1	0	1	0	0	1	1	63	0	1	1	1	0	0	0	0	0	0	0	0	0	0	0	0	0	0	0	0
143	64	5	1	0	0			0	24.2	0	2	4	0	43	1	2	0	0	0	0	0	0	0	0	0	0	0	0		0	0	0	0	0	0	0	0	0	0	0	0	0	0	0	0	0	1	0	1
144	35	2	1	0	0			0	30.5	0	4	5	1	37	0	0	0	0	0	0	0	0	1	0	0	0	1	0		0	0	0	0	0	0	0	0	0	0	0	0	0	0	0	0	0	0	0	0
145	93	8	1	1	1	1	1	1		0	14	14	8	76	4	3	0	0	0	0	0	0	1	0	0	0	1	1	13	0	0	1	0	0	0	1	0	1	1	0	0	0	0	0	0	0	0	0	1
146	73	6	2	0	0			0	24.5	2	6	12	2	53	0	0	0	0	0	0	0	0	0	0	0	0	1	0		0	0	0	0	0	0
147	88	7	1	0	0			0	27.2	4	16	30	7	65	4	5	1	0	0	0	0	1	1	1	0	0	1	1	3	0	1	1	0	0	1	1	0	1	0	0	0	0	0	0	0	0	1	0	1
148	41	3	2	0	0			0	26.3	1	1	6	0	34	0	0	0	0	0	0	0	0	0	0	0	0	0	0		0	0	0	0	0	0	0	0	0	0	0	0	0	0	0	0	0	0	0	0
149	70	5	1	0	0			0	23.7	6	5	14	2	53	0	0	0	0	0	0	0	0	0	0	0	0	1	0		0	0	0	0	0	0
150	40	2	1	0	0			0	28.5	0	4	6	1	42	0	0	0	0	0	0	0	0	0	0	0	0	1	0		0	0	0	0	0	0
151	49	3	2	0	0			0	24.5	1	1	4	0	34	0	0	0	0	0	0	0	0	0	0	0	0	0	0		0	0	0	0	0	0
152	63	5	2	0	0			0	21.6	0	13	31	4	60	2	2	0	0	0	0	0	0	0	0	0	0	0	0		0	0	0	1	0	0	0	0	0	0	1	0	0	0	0	0	0	0	0	1
153	82	7	1	0	0			0	23.7	6	5	15	1	58	0	0	1	0	0	0	0	0	1	0	0	0	1	0		0	0	0	0	0	0	0	0	0	0	0	0	0	0	0	0	0	0	0	0
154	53	4	2	0	0			0		0	36	61	7	49	1	2	0	1	0	1	0	1	0	1	0	0	1	1	21	0	1	1	1	0	0	0	0	0	0	0	0	0	0	0	0	0	0	0	1
155	51	4	2	0	0			0	26.3	9	7	23	1	37	0	0	0	0	0	0	0	0	0	0	0	0	1	0		0	0	0	1	0	0	0	0	0	0	0	0	0	0	0	0	0	0	0	0
156	73	6	2	0	0			0	24.6	0	66	70	3	56	0	1	1	0	0	0	0	1	1	0	0	0	1	1	49	1	0	1	0	0	0	0	0	0	0	0	0	0	0	0	0	0	0	0	1
157	85	7	1	0	0			0	28.7	1	16	35	0	55	0	1	0	0	0	0	0	0	0	0	0	0	0	0		0	0	0	0	0	0	0	0	0	0	0	0	0	0	0	0	0	0	0	1
158	41	3	1	0	0			0	21.9	1	1	3	0	41	0	0	0	0	0	0	0	0	0	0	0	0	0	0		0	0	0	0	0	0
159	85	7	2	0	0			0	20.7	1	7	35	0	55	1	1	0	0	0	0	0	0	0	0	0	0	0	0		0	0	0	0	0	0	0	0	0	0	0	0	0	0	0	0	0	1	0	0
160	93	8	1	0	0			0	29.3	0	29	92	9	67	1	2	0	0	0	0	0	0	1	0	0	0	1	1	11	0	0	1	1	0	0	0	0	0	0	0	0	0	0	0	0	0	0	0	1
161	85	7	2	1	1	12	12	1	23.5	1	12	13	8	67	1	3	0	1	0	1	0	1	0	1	0	0	1	1	7	0	0	1	0	0	1	0	0	0	0	0	0	0	0	0	0	0	0	0	1
162	61	5	2	1	1		32	0		1	32	33	5	41	1	3	0	0	0	0	0	1	1	1	0	0	1	1	32	1	0	1	1	0	0	0	0	0	0	0	0	0	0	0	0	0	0	0	1
163	89	7	1	0	0			0	23.1	1	5	16	6	68	0	2	0	1	0	1	0	1	0	1	0	0	1	1	1	0	0	1	0	0	1	0	0	0	0	0	0	0	0	0	0	0	0	0	1
164	77	6	2	0	0			0	31.1	0	7	14	2	56	1	3	1	0	0	0	0	0	1	0	0	0	1	0		0	0	0	0	0	0	0	0	0	0	0	0	0	0	0	0	0	0	0	1
165	72	6	2	0	0			0	30.1	7	2	14	0	56	3	2	0	0	0	0	0	0	0	0	0	0	0	0		0	0	0	0	0	0	0	0	0	0	0	0	0	0	0	1	0	0	0	1
166	44	3	2	0	0			0	37.6	6	3	11	0	42	0	1	0	0	0	0	0	0	0	0	0	0	0	0		0	0	0	0	0	0	0	0	0	0	0	0	0	0	0	0	0	0	0	1
167	42	3	2	0	0			0		0	5	8	1	42	0	0	0	0	0	0	0	0	1	0	0	0	1	0		0	1	0	0	0	0
168	79	6	1	0	0			0	35.6	1	40	61	7	61	0	1	0	0	0	0	0	0	0	0	0	0	1	1		0	0	1	0	0	0	0	0	0	0	0	0	0	0	0	0	0	0	0	1
169	62	5	2	0	0			0	27.1	1	2	6	0	42	2	1	0	0	0	0	0	0	1	0	0	0	1	0		0	0	0	0	0	0	0	0	0	0	0	0	0	0	0	1	0	0	0	0
170	68	5	1	0	0			0	25.6	1	2	8	0	43	0	0	0	0	0	0	0	0	0	0	0	0	0	0		0	0	0	0	0	0
171	90	7	2	1	1	4	4	1	28.6	1	4	5	4	70	6	4	1	0	0	0	0	0	1	0	0	0	1	0		0	0	0	0	0	2	0	0	0	0	0	0	0	0	0	1	0	0	0	0
172	80	6	1	0	0			0	30.8	0	21	29	6	74	3	2	0	0	0	0	0	0	0	0	0	0	1	1	5	0	0	1	0	0	0	0	0	0	1	0	0	0	0	0	0	0	0	0	1
173	53	4	2	0	0			0	35.5	0	21	46	5	48	1	2	0	0	0	0	0	0	1	0	0	0	1	1		0	0	1	0	0	0	0	0	0	0	0	0	0	0	0	0	0	0	0	1
174	87	7	2	0	0			0	32.4	7	2	11	1	50	1	3	1	0	0	0	0	0	1	0	0	0	1	0		0	0	0	0	0	0	0	0	0	0	0	0	0	0	0	0	0	0	0	1
175	87	7	1	1	1	3	3	1	25.2	4	3	7	1	54	3	3	0	0	0	0	0	0	0	0	0	0	0	0		0	0	0	0	0	2	0	0	0	0	0	0	0	1	0	0	0	0	0	1
176	85	7	1	0	0			0	39.9	0	13	28	9	69	1	3	1	1	0	0	0	1	1	1	0	0	1	1	8	0	0	1	0	0	1	0	0	0	0	0	0	0	0	0	0	0	0	0	1
177	64	5	1	0	0			0	24.3	0	6	10	0	43	1	1	0	0	0	0	0	0	0	0	0	0	0	0		0	0	0	0	0	0	0	0	0	0	0	0	0	0	0	0	0	0	0	0
178	52	4	2	0	0			0	29	0	5	10	5	45	1	1	0	1	0	0	0	1	0	0	0	0	0	1	2	0	0	1	0	0	0	0	0	0	0	0	0	0	0	0	0	0	0	0	0
179	39	2	2	0	0			0	41.9	3	18	23	3	45	0	0	1	0	0	0	0	1	1	1	0	0	1	1	11	0	0	1	0	0	0	0	0	0	0	0	0	0	0	0	0	0	0	0	0
180	81	7	2	0	0			0	24.6	1	9	17	1	55	2	2	1	0	0	0	0	0	1	0	0	0	1	0		0	0	0	0	0	0	0	0	0	0	0	0	0	0	0	0	0	0	0	1
181	67	5	1	0	0			0	29.8	0	8	8	2	43	2	3	0	0	0	0	0	0	1	0	0	0	1	0		0	0	0	0	0	0	0	0	0	0	0	0	0	0	0	0	0	1	0	1
182	77	6	2	0	0			0		0	7	18	4	52	2	1	0	0	0	0	0	0	0	0	0	0	0	0		0	0	0	0	0	0	0	0	0	1	0	0	0	0	0	0	0	0	0	1
183	68	5	1	0	0			0		0	3	3	0	43	0	0	0	0	0	0	0	0	0	0	0	0	0	0		0	0	0	0	0	0	0	0	0	0	0	0	0	0	0	0	0	0	0	0
184	92	8	2	1	1	9	9	1	25	0	24	24	9	59	0	0	0	0	0	0	0	0	0	0	0	0	1	1	15	0	1	1	0	0	0	0	0	0	0	0	0	0	0	0	0	0	0	0	0
185	83	7	2	0	0			0	29.7	3	4	15	0	58	1	3	0	0	0	0	0	0	0	0	0	0	1	0		0	0	0	0	0	0	0	0	0	0	0	0	0	0	0	0	0	0	0	1
186	60	4	2	0	0			0	31.1	1	2	6	2	43	0	1	0	0	0	0	0	0	0	0	0	0	0	0		0	0	0	0	0	0	0	0	0	0	0	0	0	0	0	0	0	0	0	1
187	95	8	2	1	1	1	1	1	28.4	3	19	21	9	66	6	5	1	0	0	0	0	0	1	0	0	0	1	1		0	1	1	0	0	1	0	0	0	0	0	0	0	1	0	0	0	1	0	1
188	91	8	1	1	1	12	12	1		0	12	12	4	61	3	3	0	0	0	0	0	0	0	0	0	0	1	0		0	1	0	0	0	2	0	0	0	0	0	0	0	0	0	0	0	0	0	0
189	77	6	1	0	0			0		0	37	36	5	64	1	3	0	0	0	0	0	0	0	0	0	0	1	1		0	1	1	0	0	1	0	0	0	0	0	0	0	0	0	0	0	0	0	1
190	69	5	2	0	0			0	25.8	6	4	17	2	49	1	2	0	0	0	0	0	0	0	0	0	0	0	0		0	0	0	0	0	0	0	0	0	0	0	0	0	0	0	0	0	0	0	1
191	32	2	2	0	0			0	36.9	0	5	9	0	37	1	2	0	0	0	0	0	0	0	0	0	0	0	0		0	0	0	0	0	0	0	0	0	0	0	0	0	0	0	0	0	0	0	1
192	88	7	2	0	0			0	28.3	0	13	14	5	58	4	5	0	0	0	0	0	0	0	0	0	0	1	0		0	0	0	0	0	1	0	0	0	1	0	0	0	0	0	0	0	0	0	1
193	86	7	1	1	1	12	12	1		0	12	12	8	64	6	2	0	0	0	0	0	1	0	1	0	0	0	1	11	0	0	1	0	0	1	0	0	0	0	0	0	0	0	0	1	0	1	0	0
194	75	6	1	0	0			0	24	0	11	21	4	56	2	1	1	0	0	0	0	0	1	0	0	0	1	0		0	0	0	0	0	0	0	0	0	0	0	0	0	0	0	0	0	0	0	0
195	46	3	1	0	0			0	32.8	0	23	27	5	47	0	0	1	0	0	0	0	0	1	0	0	0	1	1		0	1	1	0	0	0	0	0	0	0	0	0	0	0	0	0	0	0	0	0
196	85	7	2	0	0			0	27	0	3	20	0	55	0	1	0	0	0	0	0	0	0	0	0	0	1	0		0	0	0	0	0	0	0	0	0	0	0	0	0	0	0	0	0	0	0	1
197	81	7	2	0	0			0	27	10	1	26	1	57	2	3	0	0	0	0	0	0	0	0	0	0	0	0		0	0	0	0	0	1	0	0	0	0	0	0	0	0	0	0	0	0	0	1
198	74	6	1	0	0			0	28.2	1	7	10	1	62	1	3	1	0	0	0	0	0	1	0	0	0	1	0		0	0	0	0	0	1	0	0	0	0	0	0	0	0	0	0	0	0	0	1
199	36	2	1	0	0			0	39.1	0	4	5	0	29	0	0	0	0	0	0	0	0	0	0	0	0	0	0		0	0	0	0	0	0	0	0	0	0	0	0	0	0	0	0	0	0	0	0
200	91	8	2	0	0			0		0	1	12	2	62	2	1	0	0	0	0	0	0	0	0	0	0	0	0		0	0	0	0	0	0	0	0	0	0	0	0	0	0	0	0	0	0	0	0
201	47	3	1	0	0			0	33.7	0	10	17	5	39	0	0	1	0	0	0	0	0	1	0	0	0	1	1	5	0	0	1	0	0	0	0	0	0	0	0	0	0	0	0	0	0	0	0	0
202	68	5	2	0	0			0	30.1	2	5	12	2	46	2	1	1	0	0	0	0	0	1	0	0	0	1	0		0	0	0	0	0	0	0	0	0	1	0	0	0	0	0	0	0	0	0	1
203	47	3	2	0	0			0	32.3	0	3	6	0	42	1	2	0	0	0	0	0	0	1	0	0	0	1	0		0	0	0	0	0	0	0	0	0	0	0	0	0	0	0	0	0	0	0	1
204	76	6	2	0	0			0	27.8	2	25	48	3	56	2	4	1	0	0	0	0	0	1	0	0	0	1	1		0	0	1	1	0	1	0	0	0	0	0	0	0	0	0	0	0	0	0	1
205	69	5	1	0	0			0	32.4	0	7	16	0	43	0	1	1	0	0	0	0	0	1	0	0	0	1	0		0	0	0	0	0	0	0	0	0	0	0	0	0	0	0	0	0	0	0	1
206	29	1	1	0	0			0	27	0	10	11	7	44	0	0	1	0	0	0	0	0	1	0	0	0	1	1	5	0	0	1	0	0	0
207	80	6	1	0	0			0	42.5	1	19	23	6	64	1	1	1	0	0	0	0	0	1	0	0	0	1	1	13	0	0	1	0	0	0	0	0	0	0	0	0	0	0	0	0	0	0	0	1
208	95	8	1	0	0			0	27.5	1	37	48	8	60	3	2	0	0	0	0	0	0	0	0	0	0	1	1		0	1	1	1	0	0	1	0	1	0	0	0	0	1	0	0	0	0	0	1
209	47	3	1	0	0			0	22.7	1	12	16	5	45	0	0	0	0	0	0	0	0	0	0	0	0	1	1		0	0	1	0	0	0	0	0	0	0	0	0	0	0	0	0	0	0	0	0
210	52	4	2	0	0			0	48.8	1	1	8	4	51	2	1	0	0	0	0	0	0	0	0	0	0	0	0		0	0	0	0	0	0	0	0	0	1	0	0	0	0	0	0	0	0	0	1
211	75	6	2	1	1	9	9	1	52.2	20	9	29	3	67	3	1	1	0	0	0	0	0	1	0	0	0	1	1	7	0	0	1	0	0	0	0	0	0	1	0	0	0	0	0	0	0	0	0	0
212	83	7	1	0	0			0		1	3	8	3	58	0	0	0	0	0	0	0	0	0	0	0	0	0	0		0	0	0	0	0	0
213	43	3	2	0	0			0	28.9	4	10	14	2	42	0	0	1	0	0	0	0	0	1	0	0	0	1	0		0	1	0	0	0	0
214	54	4	1	0	0			0	29.6	0	20	22	4	45	1	1	0	0	0	0	0	0	1	0	0	0	1	1		0	1	1	0	0	0	0	0	0	0	0	0	0	0	0	0	0	0	0	0
215	54	4	2	0	0			0	34.5	1	22	48	5	56	0	1	1	0	0	0	0	1	1	1	0	0	1	1	15	0	0	1	1	1	0	0	0	0	0	0	0	0	0	0	0	0	0	0	1
216	60	4	2	0	0			0	29.1	0	3	10	0	41	0	0	0	0	0	0	0	0	0	0	0	0	0	0		0	0	0	0	0	0	0	0	0	0	0	0	0	0	0	0	0	0	0	0
217	45	3	2	0	0			0	32.2	6	2	10	0	40	0	0	0	0	0	0	0	0	0	0	0	0	0	0		0	0	0	0	0	0	0	0	0	0	0	0	0	0	0	0	0	0	0	0
218	76	6	2	0	0			0	20.1	1	4	5	7	61	1	1	1	0	0	0	0	1	1	0	0	0	1	1	4	0	0	1	0	0	0	1	0	1	0	0	0	0	0	0	0	0	0	0	0
219	98	8	1	0	0			0	27.4	1	11	36	5	64	2	3	0	0	0	0	0	0	0	0	0	0	1	1		0	1	1	1	0	1	0	0	0	0	0	0	0	0	0	0	0	0	0	0
220	49	3	2	0	0			0	47.7	0	11	13	6	52	0	1	0	1	0	0	0	1	0	1	0	0	1	1	2	0	0	1	0	0	0	0	0	0	0	0	0	0	0	0	0	0	0	0	1
221	77	6	1	1	1	4	4	1		0	13	13	5	71	10	2	1	0	0	0	0	0	1	0	0	0	1	1		0	0	1	0	0	0	0	0	0	0	0	0	0	0	1	0	0	1	0	1
222	73	6	2	0	1		56	0	24.1	0	55	56	10	71	8	4	0	0	0	0	0	0	1	0	0	0	1	1	61	0	0	1	1	1	1	0	0	0	0	0	0	0	0	0	0	0	0	1	1
223	91	8	1	0	0			0	27.7	2	5	30	2	59	1	4	1	0	0	0	0	0	1	0	0	0	1	0		0	0	0	0	0	1	0	0	0	0	0	0	0	0	0	0	0	0	0	1
224	41	3	2	0	0			0	24.6	0	6	10	5	49	0	0	0	1	0	0	0	1	0	1	0	0	1	1	3	0	0	1	0	0	0
225	97	8	1	0	0			0	26.2	3	10	26	2	59	1	1	0	0	0	0	0	0	1	0	0	0	1	0		0	0	0	0	0	0	0	0	0	0	0	0	0	0	0	0	0	0	0	0
226	101	8	1	0	0			0	29.1	1	3	12	2	58	0	2	0	0	0	0	0	0	0	0	0	0	0	0		0	0	0	0	0	1	0	0	0	0	0	0	0	0	0	0	0	0	0	1
227	83	7	1	0	0			0	28.7	0	2	13	1	52	0	1	0	0	0	0	0	0	0	0	0	0	0	0		0	0	0	0	0	0	0	0	0	0	0	0	0	0	0	0	0	0	0	1
228	53	4	2	0	0			0	27.1	1	2	9	0	45	0	0	0	0	0	0	0	0	0	0	0	0	0	0		0	0	0	0	0	0
229	59	4	1	0	0			0	19.1	0	1	6	0	42	0	0	0	0	0	0	0	0	0	0	0	0	0	0		0	0	0	0	0	0
230	55	4	2	0	0			0	29.3	4	11	16	3	49	0	0	1	0	0	0	0	0	1	0	0	0	1	1	4	0	0	1	0	0	0
231	66	5	2	0	0			0	31.8	3	2	10	0	49	0	1	0	0	0	0	0	0	0	0	0	0	0	0		0	0	0	0	0	0	0	0	0	0	0	0	0	0	0	0	0	0	0	1
232	43	3	1	0	0			0	35.4	3	3	10	0	42	2	2	0	0	0	0	0	0	0	0	0	0	0	0		0	0	0	0	0	0	0	0	0	0	0	0	0	0	0	0	0	0	0	1
233	67	5	2	0	0			0	29.4	1	4	10	1	46	1	2	1	0	0	0	0	0	1	0	0	0	1	0		0	1	0	0	0	0	0	0	0	0	0	0	0	0	0	0	0	0	0	1
234	53	4	2	0	0			0	32	0	46	56	8	58	1	2	0	1	0	1	0	1	0	1	0	0	0	1	40	1	0	1	0	0	0	0	0	0	0	0	0	0	0	0	0	0	0	0	1
235	93	8	2	0	0			0		0	22	42	2	67	2	3	0	0	0	0	0	0	0	0	0	0	1	0		0	0	0	0	0	0	1	0	1	0	0	0	0	0	0	0	0	0	0	1
236	80	6	1	0	0			0		0	4	8	1	50	2	1	0	0	0	0	0	0	0	0	0	0	0	0		0	0	0	0	0	0	0	0	0	0	0	0	0	1	0	0	0	0	0	1
237	75	6	1	0	0			0	24.3	0	2	9	2	52	0	0	0	0	0	0	0	0	0	0	0	0	0	0		0	0	0	0	0	0	0	0	0	0	0	0	0	0	0	0	0	0	0	0
238	53	4	2	0	0			0	26.4	0	11	12	4	46	0	0	0	1	0	0	0	1	0	1	0	0	0	1	6	0	0	1	0	0	0
239	54	4	2	0	0			0	25.5	0	3	6	2	39	0	1	0	0	0	0	0	0	0	0	0	0	0	0		0	0	0	0	0	0	0	0	0	0	0	0	0	0	0	0	0	0	0	1
240	29	1	2	0	0			0	23.3	0	5	5	2	39	0	0	1	0	0	0	0	0	1	0	0	0	1	0		0	1	0	0	0	0	0	0	0	0	0	0	0	0	0	0	0	0	0	0
241	72	6	2	0	0			0	26.6	0	47	62	8	59	1	2	0	1	0	1	0	1	0	1	0	0	1	1	42	1	0	1	0	0	0	0	0	0	0	0	0	0	0	0	0	0	0	0	1
242	93	8	2	0	0			0	26.9	1	8	15	4	80	5	3	0	1	0	1	0	1	0	1	0	0	1	1	5	0	0	1	0	0	1	0	0	0	1	0	0	0	1	0	0	0	0	0	1
243	61	5	2	0	0			0	30.9	5	3	11	0	49	0	1	1	0	0	0	0	0	1	0	0	0	1	0		0	0	0	0	0	0	0	0	0	0	0	0	0	0	0	0	0	0	0	1
244	29	1	2	0	0			0	35.8	0	2	7	0	29	0	0	0	0	0	0	0	0	0	0	0	0	0	0		0	0	0	0	0	0
245	62	5	2	0	0			0		0	50	61	8	58	0	0	0	1	0	1	0	1	0	1	0	0	1	1	45	1	0	1	0	0	0	0	0	0	0	0	0	0	0	0	0	0	0	0	0
246	42	3	1	0	0			0	27.4	0	1	8	1	37	0	0	0	0	0	0	0	0	0	0	0	0	0	0		0	0	0	0	0	0	0	0	0	0	0	0	0	0	0	0	0	0	0	0
247	84	7	2	0	0			0		0	3	14	4	56	2	4	0	0	0	0	0	0	1	0	0	0	1	0		0	0	0	0	0	1	0	0	0	0	0	0	0	0	0	0	0	0	0	1
248	26	1	1	1	1	1	1	1	26.6	1	1	2	14	66	2	0	0	0	0	0	0	1	0	1	0	0	0	1	0	0	0	1	0	0	0	0	0	0	0	0	0	0	0	0	1	0	0	0	0
249	88	7	2	0	0			0	21.8	1	19	33	10	69	1	2	0	1	0	1	0	1	0	1	0	0	0	1	13	0	0	1	0	0	2	0	0	0	0	0	0	0	0	0	0	0	0	0	0
250	82	7	2	0	0			0	28.4	0	21	35	6	64	2	3	0	1	0	1	0	1	0	1	0	0	1	1	4	0	0	1	0	0	0	0	0	0	0	0	0	0	0	0	0	0	0	0	1
251	81	7	2	0	0			0	25.8	0	12	19	2	58	0	0	0	0	0	0	0	0	0	0	0	0	1	0		0	0	0	0	0	0	0	0	0	0	0	0	0	0	0	0	0	0	0	0
252	64	5	1	0	0			0	24.6	3	5	14	0	49	1	1	0	0	0	0	0	0	0	0	0	0	0	0		0	0	0	0	0	0	0	0	0	0	0	0	0	0	0	0	0	0	0	0
253	62	5	1	0	0			0	27.9	3	6	16	0	49	1	1	1	0	0	0	0	0	1	0	0	0	1	0		0	0	0	0	0	0	0	0	0	0	0	0	0	0	0	0	0	1	0	0
254	55	4	2	0	0			0	27.4	0	7	12	0	39	1	1	0	0	0	0	0	0	0	0	0	0	0	0		0	0	0	0	0	0	0	0	0	0	0	0	0	0	0	0	0	0	0	0
255	60	4	2	0	0			0	34.7	0	9	14	6	50	0	0	0	1	0	0	0	1	0	1	0	0	1	1	5	0	0	1	0	0	0
256	51	4	2	0	0			0	29.1	1	13	16	4	48	3	2	0	0	0	0	0	0	1	0	0	0	1	1		0	1	1	0	0	0	0	0	0	0	0	0	0	0	0	1	0	0	0	1
257	46	3	2	0	0			0	30.9	0	2	7	1	42	0	0	0	0	0	0	0	0	0	0	0	0	0	0		0	0	0	0	0	0	0	0	0	0	0	0	0	0	0	0	0	0	0	0
258	37	2	2	0	0			0	28	0	2	6	0	40	0	0	0	0	0	0	0	0	0	0	0	0	0	0		0	0	0	0	0	0
259	72	6	1	1	1	5	5	1		0	16	16	5	57	2	2	0	0	0	1	0	0	0	1	1	0	1	1		0	0	1	0	0	0	1	0	1	0	0	0	0	0	0	0	0	0	0	0
260	70	5	2	0	0			0	25	0	1	7	2	50	0	0	0	0	0	0	0	0	0	0	0	0	0	0		0	0	0	0	0	0
261	90	7	1	1	1	5	5	1	22.7	0	5	5	2	59	3	3	0	0	0	0	0	0	0	0	0	0	0	0		0	0	0	0	0	2	0	0	0	0	0	0	0	1	0	0	0	0	0	1
262	95	8	1	1	1	7	7	1	25.4	1	7	8	3	60	1	2	0	0	0	0	0	0	0	0	0	0	0	0		0	0	0	0	0	2	0	0	0	0	0	0	0	0	0	0	0	0	0	0
263	47	3	1	0	0			0		0	7	9	0	46	0	1	1	0	0	0	0	0	1	0	0	0	1	0		0	0	0	0	0	0	0	0	0	0	0	0	0	0	0	0	0	0	0	1
264	94	8	1	1	1	10	10	1		0	10	10	2	56	1	2	0	0	0	0	0	0	1	0	0	0	1	0		0	0	0	0	0	1	0	0	0	0	0	0	0	0	0	0	0	0	0	0
265	91	8	1	0	0			0	32.2	0	10	24	4	58	3	4	0	0	0	0	0	0	0	0	0	0	0	0		0	0	0	0	0	2	0	0	0	0	0	0	0	0	0	0	0	0	0	0
266	75	6	2	0	0			0		0	7	16	5	52	1	1	0	0	0	0	1	0	0	0	1	0	0	0		0	0	0	0	0	0	0	0	0	0	0	0	0	0	0	0	0	0	0	0
267	70	5	2	0	0			0		5	17	27	5	62	5	0	0	0	0	0	0	0	1	0	0	0	1	1	12	0	0	1	0	0	0	0	0	0	0	0	0	0	1	0	0	0	0	0	0
268	86	7	1	0	0			0	23.1	0	29	33	11	63	6	1	0	0	0	0	1	1	0	1	1	1	0	1	13	0	1	1	1	0	0	0	0	0	0	1	0	0	1	0	0	0	0	0	0
269	27	1	1	0	0			0	20.9	0	4	8	1	35	0	0	0	0	0	0	0	0	0	0	0	0	0	0		0	0	0	0	0	0	0	0	0	0	0	0	0	0	0	0	0	0	0	0
270	70	5	2	0	0			0	28.7	0	22	34	7	57	1	2	0	0	0	0	0	0	0	0	0	0	1	1		0	0	1	0	0	0	0	0	0	0	0	0	0	0	0	0	0	0	0	1
271	101	8	2	1	1	9	9	1	22.6	0	9	9	7	71	3	2	0	1	0	1	0	1	0	1	0	0	1	1	4	0	0	1	0	0	1	0	0	0	0	0	0	0	1	0	0	0	0	0	1
272	75	6	2	0	0			0	25.7	0	26	30	7	55	1	2	0	0	0	0	0	0	1	0	0	0	1	1	18	1	1	1	0	0	0	0	0	0	0	0	0	0	0	0	0	0	0	0	1
273	45	3	2	0	0			0	23.5	3	4	7	2	45	0	0	1	0	0	0	0	0	1	0	0	0	1	0		0	0	0	0	0	0	0	0	0	0	0	0	0	0	0	0	0	0	0	0
274	44	3	2	0	0			0	46	1	4	8	1	45	0	0	1	0	0	0	0	0	1	0	0	0	1	0		0	1	0	0	0	0
275	70	5	2	0	0			0	25.5	0	8	14	4	60	0	1	0	1	0	1	0	1	0	1	0	0	1	1	2	0	0	1	0	0	0	0	0	0	0	0	0	0	0	0	0	0	0	0	1
276	25	1	1	0	0			0	26.2	0	1	3	0	37	0	0	0	0	0	0	0	0	0	0	0	0	0	0		0	0	0	0	0	0
277	59	4	1	0	0			0	25.9	0	14	20	7	49	0	0	0	1	0	1	0	1	0	1	0	0	1	1	5	0	0	1	0	0	0	0	0	0	0	0	0	0	0	0	0	0	0	0	0
278	94	8	1	0	0			0		1	18	23	3	59	1	3	0	0	0	0	0	0	0	0	0	0	0	0		0	0	0	0	0	1	0	0	0	0	0	0	0	0	0	0	0	1	0	1
279	77	6	2	0	0			0		0	19	27	6	63	2	4	0	0	0	0	0	0	0	0	0	0	1	1		0	0	1	0	0	0	0	0	0	0	0	0	0	0	0	0	0	1	0	1
280	72	6	2	0	0			0		1	1	2	2	47	1	1	0	0	0	0	0	0	0	0	0	0	0	0		0	0	0	0	0	0	0	0	0	0	0	0	0	0	0	0	0	0	0	0
281	77	6	1	0	0			0	34.5	2	6	10	1	47	1	2	0	0	0	0	0	0	0	0	0	0	0	0		0	0	0	0	0	0	0	0	0	0	0	0	0	0	0	0	0	0	0	1
282	62	5	2	0	0			0	37	1	2	9	0	41	1	2	1	0	0	0	0	0	1	0	0	0	1	0		0	0	0	0	0	0	0	0	0	0	0	0	0	0	0	0	0	0	0	1
283	63	5	2	0	0			0	19.2	1	1	5	0	46	3	2	0	0	0	0	0	0	0	0	0	1	0	0		0	0	0	1	0	0	1	0	1	0	1	0	0	0	0	0	0	0	0	1
284	95	8	2	1	1	7	7	1	21.7	0	7	7	4	63	1	3	0	0	0	0	1	0	0	0	1	0	0	0		0	0	0	0	0	1	0	0	0	0	0	0	0	0	0	0	0	0	0	0
285	75	6	1	0	0			0	31.2	2	18	29	0	60	0	0	1	0	0	0	0	0	1	0	0	0	1	1	3	0	1	1	0	0	0	0	0	0	0	0	0	0	0	0	0	0	0	0	0
286	55	4	2	1	1		78	0	31	0	78	78	11	55	0	1	0	1	0	1	1	1	0	1	1	1	0	1	78	1	0	1	1	0	0	0	0	0	0	0	0	0	0	0	0	0	0	0	1
287	54	4	2	0	0			0	32.6	0	12	16	6	48	0	0	0	1	0	0	0	1	0	1	0	0	0	1	9	0	1	1	0	0	0
288	94	8	2	1	1	15	15	1	24.5	0	15	15	4	63	4	2	0	0	0	0	0	0	0	0	0	0	1	0		0	1	0	0	0	0	1	0	1	1	0	0	0	0	0	0	0	0	0	0
289	89	7	1	0	0			0	26.8	0	7	10	0	52	1	2	0	0	0	0	0	0	0	0	0	0	0	0		0	0	0	0	0	0	0	0	0	0	0	0	0	0	0	0	0	1	0	1
290	77	6	2	0	0			0	26.6	1	21	28	6	57	0	1	1	0	0	0	0	1	1	1	0	0	1	1	14	0	0	1	0	0	0	0	0	0	0	0	0	0	0	0	0	0	0	0	0
291	56	4	1	0	0			0		3	2	8	0	45	0	1	1	0	0	0	0	0	1	0	0	0	1	0		0	0	0	0	0	0	0	0	0	0	0	0	0	0	0	0	0	0	0	1
292	60	4	2	0	0			0	28.7	5	17	29	6	55	2	0	0	0	0	0	0	0	1	0	0	0	1	1	11	0	1	1	0	0	0	0	0	0	0	0	0	0	0	0	1	0	0	0	0
293	38	2	2	0	0			0	26.9	1	19	22	6	42	0	0	1	0	0	0	0	1	1	1	0	0	1	1	12	0	1	1	0	0	0
294	92	8	1	0	0			0	24.4	10	1	132	2	55	3	4	0	0	0	0	0	0	0	0	0	0	0	0		0	0	0	0	0	1	0	0	0	0	0	0	0	0	0	0	0	0	0	1
295	54	4	2	0	0			0		3	8	12	0	42	0	0	0	0	0	0	0	0	0	0	0	0	1	0		0	1	0	0	0	0
296	76	6	2	1	1	7	7	1	28.4	0	30	30	6	62	0	1	0	0	0	0	0	0	0	0	0	0	1	1	23	0	1	1	0	0	1	0	0	0	0	0	0	0	0	0	0	0	0	0	0
297	47	3	2	0	0			0	26.4	0	16	28	5	47	0	0	0	0	0	0	0	0	1	0	0	0	1	1	6	0	1	1	0	0	0	0	0	0	0	0	0	0	0	0	0	0	0	0	0
298	18	1	2	0	0			0	26.8	0	4	26	5	45	0	0	1	1	0	0	0	1	1	1	0	0	1	1	1	1	0	1	0	0	0
299	88	7	1	1	1	1	1	1		1	11	12	9	56	3	5	0	0	0	0	0	0	0	0	0	0	0	1	10	0	0	1	1	0	1	0	0	0	0	0	0	0	0	0	0	0	0	0	1
300	80	6	1	0	0			0		1	1	8	0	55	3	2	0	0	0	0	0	0	0	0	0	0	0	0		0	0	0	0	0	0	0	0	0	0	0	0	0	1	0	0	0	0	0	1
301	75	6	2	0	0			0	31.9	3	4	9	0	55	1	1	1	0	0	0	0	0	1	0	0	0	1	0		0	1	0	0	0	0	0	0	0	0	0	0	0	0	0	0	0	0	0	0
302	90	7	2	0	0			0	24.4	1	13	39	7	69	2	3	0	0	0	1	1	0	0	1	1	0	0	0		0	0	1	0	0	0	1	0	1	0	0	0	0	0	0	0	0	0	0	1
303	77	6	2	1	1	1	1	1	24.5	1	11	44	7	61	1	2	0	0	0	0	0	0	0	0	0	0	0	1	11	1	0	1	1	0	0	0	0	0	0	0	0	0	0	0	0	0	0	0	1
304	76	6	2	1	1	1	1	1	42	7	42	49	8	54	4	3	1	0	0	0	0	0	1	0	1	0	1	1	41	1	1	1	0	0	0	0	0	0	1	0	0	0	0	0	0	0	0	0	1
305	89	7	1	1	1	1	1	1	21.4	1	8	14	4	69	2	3	0	0	0	0	0	0	0	0	0	0	1	0		0	1	1	0	0	1	0	0	0	0	0	0	0	0	0	0	0	0	0	0
306	93	8	2	1	1	13	13	1		1	13	14	4	58	1	2	1	0	0	0	0	0	1	0	0	0	1	1	10	0	0	1	0	0	2	0	0	0	0	0	0	0	0	0	0	0	0	0	0
307	89	7	2	0	0			0		1	52	53	10	66	1	2	0	0	0	0	0	0	0	0	0	0	1	1	11	0	0	1	0	0	0	0	0	0	0	0	0	0	0	0	0	0	0	0	0
308	37	2	2	0	0			0	34	0	8	12	5	49	0	0	0	1	0	0	0	1	0	1	1	0	1	1	4	0	0	1	0	0	0
309	79	6	2	0	0			0	23.8	6	1	12	2	51	1	3	0	0	0	0	0	0	0	0	0	0	0	0		0	0	0	0	0	0	0	0	0	0	0	0	0	0	0	0	0	0	0	1
310	21	1	1	0	0			0	22.7	1	2	10	0	40	0	0	0	0	0	0	0	0	0	0	0	0	0	0		0	0	0	0	0	0
311	90	7	2	0	0			0	19	0	3	25	3	61	6	5	0	0	0	0	0	0	0	0	0	0	0	0		0	0	0	0	0	2	0	0	0	1	0	0	0	0	0	0	0	0	0	1
312	51	4	2	0	0			0	29	7	3	13	1	45	0	0	0	0	0	0	0	0	0	0	0	0	0	0		0	0	0	0	0	0
313	59	4	1	0	0			0	28	4	7	14	1	44	0	0	0	0	0	0	0	0	0	0	0	0	1	0		0	1	0	0	0	0
314	82	7	2	1	1	3	3	1	29.8	2	10	14	9	79	1	2	0	0	0	0	0	0	0	0	0	0	0	1		0	0	1	1	0	1	0	0	0	0	0	0	0	0	0	0	0	0	0	1
315	62	5	2	0	0			0		0	4	9	1	49	1	1	0	0	0	0	0	0	0	0	0	0	1	0		0	0	0	0	0	0	0	0	0	0	0	0	0	0	0	0	0	0	0	0
316	96	8	2	0	0			0	20.4	0	2	20	3	63	5	5	0	0	0	0	0	0	0	0	0	0	0	0		0	0	0	0	0	1	1	0	1	0	0	0	0	0	0	0	0	0	0	0
317	63	5	1	0	0			0	28.1	0	21	37	5	57	0	0	0	0	0	0	0	0	1	0	0	0	1	1		0	0	1	0	0	0
318	83	7	1	0	0			0		0	4	13	1	52	2	4	0	0	0	0	0	0	0	0	0	0	0	0		0	0	0	0	0	0	0	0	0	0	0	0	0	0	0	0	0	0	0	1
319	84	7	1	0	0			0	24.5	0	9	11	4	60	4	1	0	0	0	1	0	0	0	1	0	0	1	0		0	0	1	0	0	0	0	0	0	0	0	0	0	1	0	0	0	0	0	0
320	64	5	2	0	0			0	27.8	4	16	20	6	54	0	0	1	0	0	0	0	0	1	0	0	0	1	1	5	0	1	1	0	0	0
321	73	6	2	0	0			0	32.6	0	2	9	4	47	0	0	0	0	0	0	0	0	1	0	0	0	1	0		0	0	0	0	0	0	0	0	0	0	0	0	0	0	0	0	0	0	0	0
322	75	6	2	1	1	6	6	1	30.5	6	6	12	2	55	0	0	1	0	0	0	0	0	1	0	0	0	1	1	3	0	1	0	1	1	0	0	0	0	0	0	0	0	0	0	0	0	0	0	0
323	91	8	2	0	0			0	24.1	0	4	9	2	55	3	3	1	0	0	0	0	0	1	0	0	0	1	0		0	0	0	0	0	0	0	0	0	0	0	0	0	0	0	0	0	1	0	0
324	44	3	1	0	0			0	37.2	0	6	12	1	49	1	2	1	0	0	0	0	0	1	0	0	0	1	0		0	1	0	0	0	0	0	0	0	0	0	0	0	0	0	0	0	0	0	1
325	82	7	1	0	0			0	27.6	4	7	16	1	61	2	0	0	0	0	0	0	0	0	0	0	0	1	0		0	0	0	0	0	0	0	0	0	0	0	0	0	0	0	1	0	0	0	0
326	75	6	2	0	0			0	34.1	0	3	7	1	49	2	3	0	0	0	0	0	0	0	0	0	0	0	0		0	0	0	0	0	0	0	0	0	0	0	0	0	0	0	0	0	0	0	1
327	88	7	1	0	0			0	22.1	1	1	10	1	52	1	2	0	0	0	0	0	0	0	0	0	0	0	0		0	0	0	0	0	0	0	0	0	0	0	0	0	0	0	0	0	0	0	1
328	46	3	2	0	0			0	29.8	1	2	4	0	41	0	0	1	0	0	0	0	0	1	0	0	0	1	0		0	0	0	0	0	0
329	33	2	1	0	0			0	24.4	14	2	16	0	61	0	0	0	0	0	0	0	0	0	0	0	0	0	0		0	1	0	0	0	0
330	71	6	2	0	0			0	31	1	1	7	0	50	1	1	0	0	0	0	0	0	0	0	0	0	0	0		0	0	0	0	0	0	0	0	0	0	0	0	0	0	0	0	0	0	0	0
331	95	8	2	1	1	5	5	1	23.2	0	5	5	3	54	4	4	0	0	0	0	0	0	0	0	0	0	0	0		0	0	0	0	0	2	1	0	1	0	0	0	0	0	0	0	0	0	0	0
332	66	5	2	0	0			0	34.4	3	16	22	6	51	0	1	0	0	0	0	0	0	1	0	0	0	1	1	5	0	1	1	0	0	0	0	0	0	0	0	0	0	0	0	0	0	0	0	1
333	75	6	1	0	0			0	28.9	3	5	19	3	52	1	2	1	0	0	0	0	0	1	0	0	0	1	0		0	0	0	0	0	0	0	0	0	0	0	0	0	0	0	0	0	0	0	1
334	25	1	1	0	0			0	36.7	1	3	6	1	44	0	0	0	0	0	0	0	0	1	0	0	0	1	0		0	0	0	0	0	0	0	0	0	0	0	0	0	0	0	0	0	0	0	0
335	54	4	2	0	0			0	25.8	3	11	22	1	50	6	0	1	0	0	0	0	0	1	0	0	0	1	0		0	1	0	0	0	0	0	0	0	0	0	0	0	0	0	0	0	0	1	0
336	86	7	2	0	0			0	23.2	0	92	216	7	68	3	4	0	0	0	0	0	0	0	0	0	0	1	1		1	1	1	1	0	0	0	0	0	0	0	0	0	0	0	0	0	0	0	1
337	71	6	2	0	0			0	30.9	0	18	18	1	52	2	3	0	0	0	0	0	0	0	0	0	0	0	0		0	0	0	0	0	0	1	0	1	0	0	0	0	0	0	0	0	0	0	1
338	41	3	1	0	0			0	25.6	3	4	14	3	45	0	0	0	0	0	0	0	0	1	0	0	0	1	0		0	0	0	0	0	0
339	76	6	2	0	0			0	24.9	4	5	15	1	54	4	0	1	0	0	0	0	0	1	0	0	0	1	0		0	0	0	0	0	0	0	0	0	1	0	0	0	1	0	0	0	0	0	0
340	57	4	1	0	0			0	24.4	1	2	4	0	37	0	1	0	0	0	0	0	0	0	0	0	0	0	0		0	0	0	0	0	0	0	0	0	0	0	0	0	0	0	0	0	0	0	1
341	89	7	1	1	1	8	8	1	26	1	16	17	11	73	0	0	0	0	0	0	0	0	0	0	0	0	1	1	8	0	0	1	0	0	1	0	0	0	0	0	0	0	0	0	0	0	0	0	0
342	42	3	2	0	0			0	40.4	4	2	7	0	42	0	1	0	0	0	0	0	0	1	0	0	0	1	0		0	0	0	0	0	0	0	0	0	0	0	0	0	0	0	0	0	0	0	1
343	34	2	2	0	0			0		0	3	7	0	36	0	0	0	0	0	0	0	0	0	0	0	0	0	0		0	0	0	0	0	0
344	66	5	1	0	0			0	30.1	1	2	9	0	46	0	0	0	0	0	0	0	0	0	0	0	0	0	0		0	0	0	0	0	0	0	0	0	0	0	0	0	0	0	0	0	0	0	0
345	58	4	2	0	0			0	29.9	5	10	19	4	45	0	1	0	0	0	0	0	0	0	0	0	0	1	0		0	1	0	0	0	0	0	0	0	0	0	0	0	0	0	0	0	0	0	1
346	46	3	2	0	0			0	28.1	0	23	27	6	49	0	1	0	1	0	1	0	1	0	1	0	0	1	1	15	0	1	1	0	1	0	0	0	0	0	0	0	0	0	0	0	0	0	0	1
347	57	4	1	0	0			0	29.2	0	12	15	6	47	0	0	0	1	0	1	0	1	0	1	0	0	1	1	7	0	0	1	0	0	0	0	0	0	0	0	0	0	0	0	0	0	0	0	0
348	90	7	1	0	0			0	21.8	1	1	14	3	56	4	3	0	0	0	0	0	0	0	0	0	0	0	0		0	0	0	0	0	1	0	0	0	0	0	0	0	1	0	0	0	0	0	1
349	37	2	2	0	0			0		4	4	10	1	40	0	0	0	0	0	0	0	0	0	0	0	0	0	0		0	1	0	0	0	0
350	67	5	2	1	1	22	22	1	29.8	0	26	26	9	63	1	1	0	1	0	1	0	1	0	1	0	0	0	1	27	1	0	1	1	0	0	0	0	0	0	0	0	0	0	0	0	0	0	0	0
351	29	1	2	0	0			0	38.6	2	4	9	0	40	0	0	0	0	0	0	0	0	1	0	0	0	1	0		0	0	0	0	0	0	0	0	0	0	0	0	0	0	0	0	0	0	0	0
352	53	4	2	0	0			0	28.4	1	3	7	1	45	1	1	0	0	0	0	0	0	0	0	0	0	0	0		0	0	0	0	0	0	0	0	0	0	0	0	0	0	0	0	0	0	0	0
353	80	6	2	0	0			0	34.8	0	7	10	1	55	1	2	0	0	0	0	0	0	0	0	0	0	0	0		0	0	0	0	0	0	0	0	0	0	0	0	0	0	0	0	0	0	0	1
354	80	6	2	0	0			0	21.5	0	1	23	3	75	11	2	1	0	0	0	0	0	1	0	0	0	1	0		0	0	0	0	0	0	1	0	1	0	0	0	0	0	1	0	0	0	0	0
355	42	3	2	0	0			0	27.6	0	7	7	0	42	0	0	0	0	0	0	0	0	0	0	0	0	0	0		0	1	0	0	0	0
356	52	4	2	0	0			0	30.3	4	3	10	0	42	0	0	0	0	0	0	0	0	0	0	0	0	0	0		0	0	0	0	0	0
357	57	4	1	0	0			0	27.5	0	2	10	0	39	0	1	1	0	0	0	0	0	1	0	0	0	1	0		0	0	0	0	0	0	0	0	0	0	0	0	0	0	0	0	0	0	0	1
358	59	4	2	0	0			0	28.9	0	9	12	7	51	0	0	0	1	0	1	0	1	0	1	0	0	1	1	5	0	0	1	0	0	0
359	67	5	1	0	0			0	27.3	4	20	24	7	49	1	2	0	0	0	0	0	0	1	0	0	0	1	1	6	0	1	1	0	0	0	0	0	0	0	0	0	0	0	0	0	0	0	0	1
360	49	3	2	0	0			0	28.1	0	6	7	1	46	0	0	0	0	0	0	0	0	1	0	0	0	1	0		0	1	0	0	0	0	0	0	0	0	0	0	0	0	0	0	0	0	0	0
361	55	4	2	0	0			0		0	6	7	0	41	0	1	1	0	0	0	0	0	1	0	0	0	1	0		0	1	0	0	0	0	0	0	0	0	0	0	0	0	0	0	0	0	0	1
362	69	5	2	0	0			0	23.3	0	46	46	8	48	1	1	1	0	0	0	0	0	1	0	0	0	1	1		0	1	1	1	0	0	0	0	0	0	0	0	0	0	0	0	0	0	0	0
363	26	1	2	0	0			0	27.6	0	8	12	3	41	0	0	0	1	0	0	0	1	0	1	0	0	1	1	2	0	0	1	0	0	0
364	74	6	2	0	0			0	27.4	0	1	11	2	47	2	2	0	0	0	0	0	0	0	0	0	0	0	0		0	0	0	0	0	0	0	0	0	0	0	0	0	1	0	0	0	0	0	1
365	61	5	1	0	0			0	34.6	2	18	20	2	54	0	0	1	0	0	0	0	0	1	0	0	0	1	0		0	1	1	0	0	0	0	0	0	0	0	0	0	0	0	0	0	0	0	0
366	40	2	2	0	0			0	29.4	1	49	56	6	60	0	0	0	0	0	0	0	0	1	0	0	0	1	1		1	1	1	0	0	0
367	84	7	1	0	0			0	21.8	4	10	31	1	57	3	2	0	0	0	0	0	0	1	0	0	0	1	0		0	1	0	0	0	0	1	0	1	0	0	0	0	1	0	0	0	0	0	1
368	77	6	1	0	0			0	24.5	17	58	75	9	71	6	3	0	0	0	0	0	0	1	0	0	0	1	1	8	0	1	1	0	0	0	0	0	0	0	0	0	0	0	0	1	0	0	0	1
369	88	7	1	1	1	1	1	1		10	15	25	9	68	1	3	0	0	0	0	0	0	0	0	0	0	1	1		0	1	1	1	0	1	0	0	0	0	0	0	0	0	0	0	0	0	0	1
370	76	6	2	0	0			0	22.2	0	37	44	4	66	2	3	0	0	0	0	0	0	0	0	0	0	1	0		0	1	0	0	0	1	0	0	0	0	0	0	0	0	0	0	0	0	0	0
371	75	6	1	0	1		48	0		0	36	48	7	65	1	1	1	0	0	0	0	1	1	1	0	0	1	1	35	0	1	1	0	0	0	0	0	0	0	0	0	0	0	0	0	0	0	0	0
372	62	5	1	0	0			0	22.2	1	8	15	0	43	1	0	0	0	0	0	0	0	0	0	0	0	0	0		0	0	0	0	0	0	0	0	0	0	0	0	0	0	0	0	0	0	0	0
373	42	3	1	0	0			0	25	0	21	23	0	47	1	1	1	0	0	0	0	0	1	0	0	0	1	1	15	0	1	1	0	0	0	0	0	0	0	0	0	0	0	0	0	0	0	0	0
374	26	1	2	0	0			0	24.5	0	7	7	5	46	0	0	1	1	0	0	0	1	1	1	0	0	1	1	4	0	0	1	0	0	0
375	73	6	2	0	0			0	25.9	0	10	17	1	50	1	2	0	0	0	0	0	0	0	0	0	0	0	0		0	0	0	0	0	0	0	0	0	0	0	0	0	0	0	0	0	0	0	1
376	73	6	2	0	0			0	29.7	1	4	13	0	50	0	0	0	0	0	0	0	0	0	0	0	0	0	0		0	0	0	0	0	0
377	50	3	1	0	0			0	32.3	1	1	2	0	39	0	0	0	0	0	0	0	0	0	0	0	0	0	0		0	0	0	0	0	0	0	0	0	0	0	0	0	0	0	0	0	0	0	0
378	53	4	2	0	0			0	35.3	0	5	7	6	46	0	0	0	1	0	1	0	1	0	1	0	0	0	1	2	0	0	1	0	0	0
379	70	5	2	0	0			0	27.5	2	1	10	1	52	2	1	0	0	0	0	0	0	0	0	0	0	0	0		0	0	0	0	0	0	0	0	0	0	0	0	0	1	0	0	0	0	0	1
380	29	1	2	0	0			0	35.9	0	2	5	0	34	0	0	0	0	0	0	0	0	0	0	0	0	0	0		0	0	0	0	0	0
381	40	2	2	0	0			0	35.3	1	2	4	0	42	0	0	1	0	0	0	0	0	1	0	0	0	1	0		0	0	0	0	0	0	0	0	0	0	0	0	0	0	0	0	0	0	0	0
382	63	5	2	0	0			0	20.5	1	1	4	0	43	3	2	0	0	1	0	0	0	0	0	0	1	0	0		0	0	0	1	0	0	0	0	0	0	1	0	0	0	0	0	0	0	0	0
383	41	3	1	0	0			0		0	1	3	0	39	0	0	0	0	0	0	0	0	0	0	0	0	0	0		0	0	0	0	0	0
384	87	7	2	0	0			0		0	1	14	4	52	3	3	0	0	0	0	0	0	0	0	0	0	0	0		0	0	0	0	0	1	0	0	0	1	0	0	0	0	0	0	0	0	0	1
385	67	5	1	0	0			0	28.2	0	15	15	1	43	0	0	0	0	0	0	0	0	1	0	0	0	1	0		0	1	0	0	0	0	0	0	0	0	0	0	0	0	0	0	0	0	0	0
386	51	4	2	0	0			0	26.8	0	1	7	0	39	1	1	0	0	0	0	0	0	0	0	0	0	0	0		0	0	0	0	0	0	0	0	0	0	0	0	0	0	0	0	0	0	0	0
387	95	8	1	0	0			0	22.3	0	7	10	5	62	3	2	0	0	0	0	0	0	0	0	0	0	0	0		0	1	0	0	0	0	0	0	0	1	0	0	0	0	0	0	0	0	0	1
388	65	5	1	0	0			0		0	1	1	0	43	0	0	0	0	0	0	0	0	0	0	0	0	0	0		0	0	0	0	0	0	0	0	0	0	0	0	0	0	0	0	0	0	0	0
389	66	5	2	0	0			0	24	0	5	6	1	43	0	0	0	0	0	0	0	0	0	0	0	0	0	0		0	0	0	0	0	0	0	0	0	0	0	0	0	0	0	0	0	0	0	0
390	65	5	2	0	0			0	34.1	1	2	8	3	48	0	1	0	0	0	0	0	0	0	0	0	0	0	0		0	0	0	0	0	0	0	0	0	0	0	0	0	0	0	0	0	0	0	1
391	37	2	1	0	0			0		0	9	9	0	37	0	0	0	0	0	0	0	0	1	0	0	0	1	0		0	0	0	0	0	0	0	0	0	0	0	0	0	0	0	0	0	0	0	0
392	88	7	1	0	0			0		0	29	49	2	61	2	3	0	0	0	0	0	0	0	0	0	0	0	0		0	0	0	0	0	1	1	0	1	0	0	0	0	0	0	0	0	0	0	0
393	56	4	2	0	0			0	27.4	0	15	15	2	39	1	1	0	0	0	0	0	0	1	0	0	0	1	0		0	1	0	0	0	0	0	0	0	0	0	0	0	0	0	0	0	0	0	0
394	66	5	2	0	0			0		0	24	26	8	58	0	1	0	0	0	0	0	1	1	1	0	0	1	1	12	0	0	1	1	0	0	0	0	0	0	0	0	0	0	0	0	0	0	0	1
395	77	6	1	1	1	20	20	1	27.2	29	20	49	7	63	4	4	0	0	0	1	1	0	0	1	1	1	1	1	14	0	0	1	1	0	0	0	1	1	1	0	0	0	0	0	0	0	0	0	1
396	42	3	2	0	0			0	27.5	0	14	14	7	44	0	0	0	0	0	0	0	1	1	1	0	0	1	1	5	0	0	1	0	0	0	0	0	0	0	0	0	0	0	0	0	0	0	0	0
397	84	7	1	0	0			0		3	8	16	2	57	0	1	0	0	0	0	0	0	0	0	0	0	1	0		0	0	0	0	0	1	0	0	0	0	0	0	0	0	0	0	0	0	0	0
398	85	7	1	0	0			0	27.7	0	8	8	1	56	2	2	0	0	0	0	0	0	0	0	0	0	0	0		0	0	0	0	0	1	0	0	0	0	0	0	0	0	0	0	0	0	0	0
399	46	3	1	1	1	5	5	1	21	2	5	7	2	53	6	0	0	0	0	0	0	0	0	0	0	0	0	0		0	1	0	0	0	0	0	0	0	0	0	0	0	0	1	0	0	0	0	0
400	58	4	1	0	0			0	41.5	2	8	10	0	45	0	1	0	0	0	0	0	0	1	0	0	0	1	0		0	1	0	0	0	0	0	0	0	0	0	0	0	0	0	0	0	0	0	1
401	58	4	2	0	0			0	26.9	5	7	12	0	42	0	1	1	0	0	0	0	0	1	0	0	0	1	0		0	1	0	0	0	0	0	0	0	0	0	0	0	0	0	0	0	0	0	1
402	59	4	2	0	0			0		1	4	5	0	39	0	1	0	0	0	0	0	0	0	0	0	0	0	0		0	0	0	0	0	0	0	0	0	0	0	0	0	0	0	0	0	0	0	1
403	52	4	2	0	0			0		0	2	10	1	44	2	1	0	0	0	0	0	0	1	0	0	0	1	0		0	0	0	0	0	0	0	0	0	1	0	0	0	0	0	0	0	0	0	1
404	83	7	1	0	0			0	30.7	0	11	28	0	52	1	3	0	0	0	0	0	0	0	0	0	0	1	0		0	0	0	0	0	1	0	0	0	0	0	0	0	0	0	0	0	0	0	1
405	91	8	1	0	0			0	19.8	1	29	30	1	55	1	2	0	0	0	0	0	0	0	0	0	0	0	0		0	0	0	0	0	1	0	0	0	0	0	0	0	0	0	0	0	0	0	1
406	39	2	2	0	0			0		1	6	7	0	34	0	0	0	0	0	0	0	0	1	0	0	0	1	0		0	0	0	0	0	0	0	0	0	0	0	0	0	0	0	0	0	0	0	0
407	49	3	1	0	0			0		2	8	10	2	42	1	1	0	0	0	0	0	0	0	0	0	0	0	0		0	1	0	0	0	0	0	0	0	0	0	0	0	0	0	0	0	0	0	0
408	60	4	2	0	0			0		2	4	6	0	46	1	2	0	0	0	0	0	0	0	0	0	0	0	0		0	0	0	0	0	0	0	0	0	0	0	0	0	0	0	0	0	0	0	1
409	46	3	2	0	0			0	33.5	1	11	12	1	42	1	2	0	0	0	0	0	0	0	0	0	0	0	0		0	0	0	0	0	0	0	0	0	0	0	0	0	0	0	0	0	0	0	1
410	78	6	2	1	1	10	10	1	33.4	0	10	10	6	59	3	3	1	0	0	0	0	0	1	0	0	0	1	1	9	0	1	1	1	0	0	1	0	1	0	0	0	0	0	0	0	0	1	0	0
411	50	3	2	0	0			0		1	4	5	0	45	0	0	0	0	0	0	0	0	0	0	0	0	0	0		0	0	0	0	0	0
412	52	4	1	0	0			0		0	5	7	5	44	0	0	0	1	0	0	0	1	0	1	0	0	0	1	1	0	0	1	0	0	0	0	0	0	0	0	0	0	0	0	0	0	0	0	0
413	74	6	1	0	0			0	29.1	0	19	19	6	52	0	1	0	0	0	0	0	0	0	0	0	0	1	1	7	0	1	1	0	0	0	0	0	0	0	0	0	0	0	0	0	0	0	0	1
414	31	2	2	0	0			0	33	0	14	14	5	41	0	0	0	1	0	0	0	1	0	1	0	0	1	1	7	0	0	1	0	0	0
415	51	4	2	0	0			0	43.2	0	9	9	3	34	1	2	0	0	0	0	0	0	1	0	0	0	1	0		0	0	0	0	0	0	0	0	0	0	0	0	0	0	0	0	0	0	0	1
416	86	7	2	0	0			0	22.7	1	5	6	1	56	1	5	0	0	0	0	0	0	0	0	0	0	0	0		0	0	0	0	0	1	0	0	0	0	0	0	0	0	0	0	0	0	0	1
417	72	6	2	0	0			0	37.2	4	15	23	4	50	0	1	0	0	0	0	0	0	0	0	0	0	1	1	6	0	1	0	0	0	0	0	0	0	0	0	0	0	0	0	0	0	0	0	1
418	46	3	2	0	0			0	29.5	3	7	10	0	45	0	0	0	0	0	0	0	0	1	0	0	0	1	0		0	0	0	0	0	0	0	0	0	0	0	0	0	0	0	0	0	0	0	0
419	63	5	2	0	0			0	38.8	0	45	56	9	58	0	1	0	1	0	0	1	1	0	1	1	0	0	1	46	1	0	1	1	0	0	0	0	0	0	0	0	0	0	0	0	0	0	0	1
420	77	6	2	0	0			0	26.6	0	8	8	0	49	1	3	0	0	0	0	0	0	1	0	0	0	1	0		0	0	0	0	0	1	0	0	0	0	0	0	0	0	0	0	0	1	0	1
421	68	5	2	0	0			0	37.1	4	12	16	0	46	2	4	0	0	0	0	0	0	0	0	0	0	1	0		0	1	0	0	0	1	0	0	0	0	0	0	0	0	0	0	0	0	0	0
422	51	4	2	0	0			0	30.3	0	14	14	5	57	6	0	0	1	0	1	0	1	0	1	0	0	1	1	4	0	0	1	0	0	0	0	0	0	0	0	0	0	0	0	0	0	0	1	0
423	46	3	2	0	0			0	34.4	4	13	22	0	42	0	0	1	0	0	0	0	1	1	0	0	0	1	1	8	0	1	1	0	0	0
424	62	5	2	0	0			0	27.2	3	8	11	0	46	1	2	0	0	0	0	0	0	1	0	0	0	1	0		0	0	0	0	0	0	0	0	0	0	0	0	0	0	0	0	0	0	0	1
425	83	7	1	0	0			0		9	33	42	2	59	3	4	0	0	0	0	0	0	0	0	0	0	0	0		0	0	0	0	0	1	0	0	0	0	0	0	0	0	0	0	0	0	0	1
426	61	5	2	0	0			0	31.4	0	7	7	0	43	0	1	0	0	0	0	0	0	0	0	0	0	0	0		0	0	0	0	0	0	0	0	0	0	0	0	0	0	0	0	0	0	0	1
427	39	2	2	0	0			0		0	1	1	0	41	0	0	0	0	0	0	0	0	0	0	0	0	0	0		0	0	0	0	0	0	0	0	0	0	0	0	0	0	0	0	0	0	0	0
428	84	7	1	0	0			0	24	0	19	19	4	58	2	2	0	0	0	0	0	0	1	0	0	0	1	0		0	0	0	0	0	2	0	0	0	0	0	0	0	0	0	0	0	0	0	0
429	61	5	2	0	0			0	33	0	50	50	6	62	0	0	1	1	0	1	0	1	1	1	0	0	1	1	58	1	1	1	1	1	0	0	0	0	0	0	0	0	0	0	0	0	0	0	0
430	39	2	1	0	0			0	28.4	0	9	9	0	38	4	0	0	0	0	0	0	0	0	0	0	0	1	0		0	0	0	0	0	0	0	0	0	0	0	0	0	1	0	1	0	0	0	0
431	35	2	2	0	0			0	30.4	2	9	11	0	37	0	0	0	0	0	0	0	0	0	0	0	0	0	0		0	0	0	0	0	0	0	0	0	0	0	0	0	0	0	0	0	0	0	0
432	90	7	1	1	1	7	7	1		0	7	7	5	61	1	3	0	0	0	0	0	0	0	0	0	0	0	0		0	0	0	0	0	1	0	0	0	0	0	0	0	0	0	0	0	0	0	1
433	61	5	1	0	0			0	27	0	8	8	0	46	1	1	0	0	0	0	0	0	0	0	0	0	1	0		0	0	0	0	0	0	0	0	0	0	0	0	0	0	0	0	0	0	0	0
434	74	6	2	1	1	1	1	1	34.3	0	49	48	12	70	2	2	0	0	0	0	0	0	0	0	0	0	1	1		1	1	1	1	0	0	0	0	0	0	0	0	0	0	0	0	0	0	0	1
435	40	2	2	0	0			0		0	35	35	8	43	0	0	0	0	0	0	0	0	1	0	0	0	1	1		1	1	1	0	0	0
436	68	5	1	0	0			0	22.2	5	5	10	1	46	1	1	0	0	0	0	0	0	0	0	0	0	0	0		0	0	0	0	0	0	0	0	0	0	0	0	0	0	0	0	0	0	0	0
437	57	4	2	0	0			0	44	0	13	15	6	49	0	1	0	1	0	1	0	1	0	1	0	0	1	1	8	0	0	1	0	0	0	0	0	0	0	0	0	0	0	0	0	0	0	0	1
438	70	5	2	1	1	1	1	1	32.7	0	13	13	8	54	1	2	0	0	0	0	1	0	0	0	1	0	1	1		0	1	1	1	0	0	0	0	0	0	0	0	0	0	0	0	0	0	0	1
439	59	4	2	0	0			0	32.5	1	5	6	0	39	0	1	0	0	0	0	0	0	1	0	0	0	1	0		0	0	0	0	0	0	0	0	0	0	0	0	0	0	0	0	0	0	0	1
440	57	4	2	0	0			0	22.9	5	15	20	8	51	0	1	0	0	0	0	0	0	1	0	0	0	1	1	7	0	0	1	0	0	0	0	0	0	0	0	0	0	0	0	0	0	0	0	1
441	66	5	2	0	0			0	25.5	0	13	13	3	46	0	1	0	0	0	0	0	0	1	0	0	0	1	0		0	1	0	0	0	0	0	0	0	0	0	0	0	0	0	0	0	0	0	1
442	67	5	1	0	0			0		0	6	6	1	46	1	1	0	0	0	0	0	0	0	0	0	0	0	0		0	0	0	0	0	0	0	0	0	0	0	0	0	0	0	0	0	0	0	0
443	29	1	1	0	0			0		0	16	17	11	56	1	1	0	1	0	1	1	1	0	1	1	1	1	1	6	0	0	1	1	0	0	0	0	0	0	0	0	0	0	0	0	0	0	0	0
444	79	6	2	0	0			0	31.9	0	11	16	2	49	1	2	0	0	0	0	0	0	0	0	0	0	1	0		0	1	0	0	0	0	0	0	0	0	0	0	0	0	0	0	0	0	0	1
445	72	6	2	0	0			0	30.7	4	4	11	0	50	1	2	0	0	0	0	0	0	0	0	0	0	0	0		0	0	0	0	0	0	0	0	0	0	0	0	0	0	0	0	0	0	0	1
446	49	3	2	0	0			0	35.8	0	14	16	5	53	0	0	0	1	0	0	0	1	0	1	0	0	1	1	6	0	0	1	0	0	0
447	73	6	1	0	0			0	29	7	3	17	0	50	0	1	0	0	0	0	0	0	1	0	0	0	1	0		0	0	0	0	0	0	0	0	0	0	0	0	0	0	0	0	0	0	0	1
448	56	4	2	0	0			0		0	11	11	2	34	1	1	0	0	0	0	0	0	0	0	0	0	1	0		0	1	0	0	0	0	0	0	0	0	0	0	0	0	0	0	0	0	0	0
449	37	2	2	0	0			0		0	2	6	4	46	1	2	1	0	0	1	0	0	1	1	0	0	1	0		0	0	1	0	0	0	1	0	1	0	0	0	0	0	0	0	0	0	0	1
450	57	4	2	0	0			0	26.8	0	45	51	9	56	0	0	1	0	0	0	0	1	1	1	0	0	1	1	55	1	0	1	0	0	0
451	89	7	1	0	0			0	27.5	0	23	23	3	59	3	3	0	0	0	0	0	0	0	0	0	0	0	0		0	0	0	0	0	2	0	0	0	0	0	0	0	1	0	0	0	0	0	1
452	71	6	2	0	0			0	21.7	3	5	10	0	53	0	1	0	0	0	0	0	0	0	0	0	0	0	0		0	0	0	0	0	0	0	0	0	0	0	0	0	0	0	0	0	0	0	0
453	56	4	1	0	0			0	32	0	15	25	8	52	0	1	1	0	0	0	0	0	1	0	0	0	1	1		0	1	1	0	0	0	0	0	0	0	0	0	0	0	0	0	0	0	0	1
454	82	7	2	0	0			0	30.9	0	10	10	3	56	5	6	0	0	0	0	0	0	0	0	0	0	0	0		0	0	0	0	0	1	1	0	1	0	0	0	0	0	0	0	0	0	0	1
455	88	7	2	1	1	2	2	1	26.6	0	6	6	7	63	0	1	0	0	0	0	0	0	0	0	0	0	0	1		0	1	1	0	0	0	0	0	0	0	0	0	0	0	0	0	0	0	0	0
456	73	6	2	0	0			0	29.4	1	14	21	2	47	1	2	0	0	0	0	0	0	0	0	0	0	1	0		0	1	0	0	0	0	0	0	0	0	0	0	0	0	0	0	0	0	0	1
457	82	7	1	0	0			0	30.5	1	3	4	0	55	1	2	0	0	0	0	0	0	1	0	0	0	1	0		0	0	0	0	0	1	0	0	0	0	0	0	0	0	0	0	0	0	0	1
458	94	8	1	0	0			0	20.6	3	9	12	0	58	1	2	0	0	0	0	0	0	0	0	0	0	0	0		0	0	0	0	0	1	1	0	1	0	0	0	0	0	0	0	0	0	0	0
459	42	3	2	0	0			0	37.2	1	15	19	7	49	1	2	0	0	0	0	0	1	1	1	0	0	1	1	9	0	0	1	0	0	0	0	0	0	0	0	0	0	0	0	0	0	0	0	1
460	58	4	2	0	0			0	23.4	1	20	21	0	50	1	0	0	0	0	0	0	0	0	0	0	0	1	0		0	1	0	0	0	0	0	0	0	0	0	0	0	0	0	0	0	0	0	0
461	90	7	1	1	1	9	9	1	25	0	9	9	1	56	2	3	0	0	0	0	0	0	0	0	0	0	1	0		0	0	0	0	0	1	0	0	0	0	0	0	0	0	0	0	0	1	0	0
462	39	2	2	0	0			0	27.5	2	5	8	0	40	0	0	0	0	0	0	0	0	1	0	0	0	1	0		0	0	0	0	0	0
463	51	4	1	0	0			0		1	6	10	1	37	0	0	0	0	0	0	0	0	0	0	0	0	1	0		0	1	0	0	0	0
464	50	3	2	0	0			0		0	5	7	0	39	0	0	0	0	0	0	0	0	1	0	0	0	1	0		0	0	0	0	0	0
465	61	5	1	0	1	6	6	1		16	3	22	0	61	9	0	0	0	0	0	0	0	0	0	0	0	0	0		0	0	0	0	0	0	0	0	0	0	0	0	0	0	1	0	0	0	0	0
466	53	4	2	0	0			0	31.1	0	5	5	0	39	0	0	0	0	0	0	0	0	0	0	0	0	0	0		0	0	0	0	0	0
467	90	7	2	1	1	16	16	1	29.8	1	14	17	4	56	4	4	0	0	0	0	0	0	0	0	0	0	0	1	0	0	0	0	0	0	1	0	0	0	1	0	0	0	0	0	0	0	0	0	1
468	70	5	2	1	1	4	4	1	27.4	1	69	70	10	67	6	2	0	0	0	0	0	0	0	0	0	0	1	1	90	1	0	1	1	0	0	0	0	0	0	0	0	0	1	0	0	0	0	0	1
469	86	7	1	0	0			0	34.6	0	1	7	6	55	2	1	0	0	0	1	1	0	0	1	1	0	0	0		0	0	1	0	0	0	0	0	0	0	1	0	0	0	0	0	0	0	0	1
470	75	6	2	0	0			0		1	4	8	0	55	0	1	0	0	0	0	0	0	1	0	0	0	1	0		0	1	0	0	0	0	0	0	0	0	0	0	0	0	0	0	0	0	0	1
471	67	5	1	0	0			0	34.5	1	7	14	1	46	1	1	0	0	0	0	0	0	1	0	0	0	1	0		0	0	0	0	0	0	0	0	0	0	0	0	0	0	0	0	0	0	0	0
472	72	6	2	0	0			0	32.6	1	6	7	0	50	2	2	0	0	0	0	0	0	1	0	0	0	1	0		0	0	0	0	0	0	0	0	0	0	0	0	0	0	0	0	0	0	0	0
473	27	1	2	0	0			0	41.8	0	9	10	1	36	0	0	0	0	0	0	0	0	1	0	0	0	1	0		0	1	0	0	0	0	0	0	0	0	0	0	0	0	0	0	0	0	0	0
474	71	6	2	0	0			0	27.5	0	2	2	0	50	0	0	0	0	0	0	0	0	0	0	0	0	0	0		0	0	0	0	0	0	0	0	0	0	0	0	0	0	0	0	0	0	0	0
475	64	5	2	0	0			0	43.6	2	11	17	0	46	0	1	0	0	0	0	0	0	0	0	0	0	1	0		0	1	0	0	0	0	0	0	0	0	0	0	0	0	0	0	0	0	0	1
476	68	5	1	0	0			0	25.6	0	2	2	1	43	0	1	0	0	0	0	0	0	0	0	0	0	0	0		0	0	0	0	0	0	0	0	0	0	0	0	0	0	0	0	0	0	0	1
477	39	2	2	0	0			0	29.9	2	6	10	1	40	0	0	0	0	0	0	0	0	0	0	0	0	0	0		0	0	0	0	0	0
478	66	5	2	0	0			0	27.1	0	9	9	3	45	1	2	0	0	0	0	0	0	0	0	0	0	0	0		0	0	0	0	0	0	0	0	0	0	0	0	0	0	0	0	0	0	0	1
479	82	7	1	0	0			0	20.9	13	40	53	1	50	0	2	0	0	0	0	0	0	0	0	0	0	0	0		0	0	0	0	0	1	0	0	0	0	0	0	0	0	0	0	0	0	0	1
480	32	2	2	1	1		48	0	21.8	4	90	126	6	45	5	1	0	0	0	0	1	0	1	0	1	0	1	1	86	1	1	1	1	0	0	0	0	0	1	0	0	0	1	0	0	0	0	0	0
481	61	5	2	0	0			0	28	0	6	5	1	40	0	1	0	0	0	0	0	0	0	0	0	0	0	0		0	0	0	0	0	0	0	0	0	0	0	0	0	0	0	0	0	0	0	1
482	42	3	2	0	0			0		3	2	15	0	48	2	0	0	0	0	0	0	0	0	0	0	0	0	0		0	0	0	0	0	0	0	0	0	0	0	0	0	0	0	1	0	0	0	0
483	67	5	2	0	0			0	25.5	0	11	11	0	46	0	1	0	0	0	0	0	0	0	0	0	0	0	0		0	0	0	0	0	0	0	0	0	0	0	0	0	0	0	0	0	0	0	1
484	81	7	2	0	0			0	29.1	10	5	28	4	53	2	3	0	0	0	0	1	0	1	0	1	1	1	0		0	0	0	1	0	0	0	0	0	0	0	0	0	0	0	0	0	0	0	1
485	49	3	2	0	0			0	26.8	1	10	11	0	45	0	1	1	0	0	0	0	0	1	0	0	0	1	0		0	1	0	0	0	0	0	0	0	0	0	0	0	0	0	0	0	0	0	1
486	38	2	2	0	0			0		0	6	6	0	34	0	0	0	0	0	0	0	0	1	0	0	0	1	0		0	0	0	0	0	0
487	87	7	1	0	0			0	24	12	3	24	2	51	2	4	0	0	0	0	0	0	0	0	0	0	0	0		0	0	0	0	0	1	1	0	1	0	0	0	0	0	0	0	0	0	0	1
488	75	6	1	0	0			0	32.8	0	19	25	6	57	0	0	0	1	0	1	0	1	0	1	0	0	1	1	8	0	0	1	0	0	0	0	0	0	0	0	0	0	0	0	0	0	0	0	0
489	72	6	2	0	0			0	24.4	2	7	11	0	50	1	2	0	0	0	0	0	0	0	0	0	0	0	0		0	0	0	0	0	0	0	0	0	0	0	0	0	0	0	0	0	1	0	1
490	70	5	2	0	0			0		0	7	9	5	54	0	1	0	1	0	1	0	1	0	1	0	0	1	1	3	0	0	1	0	0	0	0	0	0	0	0	0	0	0	0	0	0	0	0	1
491	40	2	2	0	0			0	26.1	0	4	8	1	39	0	0	0	0	0	0	0	0	0	0	1	0	0	0		0	0	0	0	0	0
492	71	6	2	0	0			0	28.5	0	7	7	1	47	0	0	0	0	0	0	0	0	0	0	0	0	0	0		0	0	0	0	0	0
493	53	4	1	0	0			0	22.8	0	11	11	3	46	1	2	1	0	0	0	0	0	1	0	0	0	1	1	4	0	0	1	0	0	0	0	0	0	0	0	0	0	0	0	0	0	0	0	1
494	67	5	1	0	0			0		4	18	27	6	56	0	1	0	0	0	0	0	0	1	0	0	0	1	1	7	0	0	1	0	0	0	0	0	0	0	0	0	0	0	0	0	0	0	0	1
495	69	5	1	0	0			0	24.1	0	9	9	0	43	1	2	0	0	0	0	0	0	0	0	0	0	0	0		0	0	0	0	0	0	0	0	0	0	0	0	0	0	0	0	0	0	0	1
496	85	7	2	0	0			0	20.1	0	5	5	3	58	4	1	0	0	0	0	0	0	0	0	0	0	0	0		0	0	0	0	0	1	0	0	0	1	0	0	0	0	0	1	0	0	0	0
497	65	5	1	0	0			0	22.5	0	14	14	3	52	1	3	0	0	0	0	0	0	0	0	0	0	0	0		0	0	0	0	0	1	0	0	0	0	0	0	0	0	0	0	0	0	0	0
498	77	6	1	0	0			0	26.2	1	4	5	0	49	1	2	0	0	0	0	0	0	0	0	0	0	0	0		0	0	0	0	0	0	0	0	0	0	0	0	0	0	0	0	0	0	0	1
499	84	7	1	0	0			0	24	3	14	17	0	58	2	0	0	0	0	0	0	0	0	0	0	0	0	0		0	0	0	0	0	0	0	0	0	0	0	0	0	1	0	0	0	0	0	0
500	58	4	2	0	0			0	24.8	0	2	8	0	39	1	1	0	0	0	0	0	0	0	0	0	0	0	0		0	0	0	0	0	0	0	0	0	0	0	0	0	0	0	0	0	0	0	0
501	71	6	2	0	0			0	26.1	0	58	91	5	55	0	1	0	1	0	1	0	1	0	1	0	0	0	1	19	0	0	1	0	0	0	0	0	0	0	0	0	0	0	0	0	0	0	0	1
502	73	6	2	0	0			0	26.9	0	28	28	2	47	3	1	0	0	0	0	0	0	0	0	0	0	0	0		0	0	0	0	0	0	0	0	0	0	1	0	0	0	0	0	0	0	0	0
503	68	5	2	0	0			0	28.9	0	7	7	3	43	1	2	0	0	0	0	0	0	0	0	0	0	0	0		0	0	0	0	0	0	0	0	0	0	0	0	0	0	0	0	0	0	0	1
504	70	5	1	0	0			0	24.9	0	1	5	1	47	0	1	0	0	0	0	0	0	0	0	0	0	0	0		0	0	0	0	0	0	0	0	0	0	0	0	0	0	0	0	0	0	0	1
505	59	4	2	0	0			0	39	0	16	16	1	46	0	1	1	0	0	0	0	0	1	0	0	0	1	1	6	0	1	1	0	0	0	0	0	0	0	0	0	0	0	0	0	0	0	0	1
506	61	5	1	0	0			0	29.1	0	3	3	1	46	1	0	0	0	0	0	0	0	1	0	0	0	1	0		0	0	0	0	0	0	0	0	0	0	0	1	0	0	0	0	0	0	0	0
507	67	5	2	0	0			0	26.5	0	17	16	6	41	1	1	1	0	0	0	0	1	1	1	0	0	1	1	15	0	1	1	0	0	0	0	0	0	0	0	0	0	0	0	0	0	0	0	0
508	73	6	2	0	0			0	37.7	0	28	41	9	56	1	2	0	1	0	0	0	1	0	1	0	0	1	1	9	0	0	1	0	0	0	0	0	0	0	0	0	0	0	0	0	0	0	0	1
509	85	7	2	0	0			0	30.9	0	8	14	0	52	1	2	0	0	0	0	0	0	0	0	0	0	0	0		0	0	0	0	0	1	1	0	1	0	0	0	0	0	0	0	0	0	0	0
510	83	7	1	0	0			0	23.1	1	7	8	0	55	1	3	0	0	0	0	0	0	0	0	0	0	0	0		0	0	0	0	0	1	0	0	0	0	0	0	0	0	0	0	0	1	0	1
511	91	8	1	0	0			0	33.3	1	18	78	3	59	1	3	0	0	0	0	0	0	0	0	0	0	1	0		0	0	0	0	0	1	0	0	0	0	0	0	0	0	0	0	0	0	0	1
512	70	5	1	0	0			0	37.3	2	15	21	4	50	0	0	0	0	0	0	0	1	1	1	0	0	1	1	14	0	1	1	0	0	0
513	73	6	2	0	0			0	26.5	0	7	7	1	47	1	2	0	0	0	0	0	0	0	0	0	0	0	0		0	0	0	0	0	0	1	0	1	0	0	0	0	0	0	0	0	0	0	1
514	82	7	2	0	0			0	25.4	17	3	63	3	67	1	3	0	0	0	0	0	0	0	0	0	0	0	0		0	0	0	0	0	1	0	0	0	0	0	0	0	0	0	0	0	0	0	1
515	83	7	2	1	1	11	11	1	18.5	1	11	12	5	58	2	5	0	0	0	0	0	0	0	0	0	0	0	0		0	0	0	0	0	1	0	0	0	0	0	0	0	0	0	0	0	0	0	1
516	80	6	2	0	0			0	31.1	0	2	9	2	49	0	3	0	0	0	0	0	0	0	0	0	0	0	0		0	0	0	0	0	1	0	0	0	0	0	0	0	0	0	0	0	0	0	1
517	74	6	2	0	0			0		0	22	24	5	57	0	1	0	1	0	1	0	1	0	1	0	0	1	1	8	0	0	1	0	0	0	0	0	0	0	0	0	0	0	0	0	0	0	0	1
518	90	7	1	0	0			0		0	14	22	3	59	1	2	0	0	0	0	0	0	0	0	0	0	1	0		0	0	1	0	0	0	0	0	0	0	0	0	0	0	0	0	0	0	0	1
519	33	2	2	0	0			0	29.8	5	13	18	0	37	0	0	0	0	0	0	0	0	0	0	0	0	0	0		0	0	0	0	0	0
520	88	7	2	0	1		34	0	26.3	0	32	34	10	68	3	2	0	0	0	0	0	0	1	0	0	0	1	1	16	0	1	1	1	0	0	0	0	0	0	1	0	0	0	0	0	0	0	0	1
521	56	4	1	0	0			0	25.5	0	25	25	8	44	1	2	0	0	0	0	0	0	1	0	0	0	1	1	11	0	1	1	1	0	0	0	0	0	0	0	0	0	0	0	0	0	0	0	1
522	51	4	2	0	0			0	32.1	0	17	17	8	51	0	1	0	1	0	1	1	1	0	1	1	1	1	1	8	0	0	1	1	0	0	0	0	0	0	0	0	0	0	0	0	0	0	0	1
523	63	5	1	0	0			0		2	16	18	4	49	0	0	0	0	0	0	0	0	1	0	0	0	1	0		0	1	0	0	0	0
524	48	3	2	0	0			0	34.7	0	28	38	6	49	0	1	0	0	0	0	0	0	1	0	0	0	1	1	27	1	1	1	0	0	0	0	0	0	0	0	0	0	0	0	0	0	0	0	1
525	48	3	2	0	0			0		0	30	30	6	47	0	0	0	1	0	1	0	1	0	1	0	0	1	1	16	0	0	1	0	0	0
526	54	4	1	0	0			0	25.2	3	1	6	0	45	0	0	0	0	0	0	0	0	0	0	0	0	0	0		0	0	0	0	0	0
527	64	5	2	0	0			0	26.9	0	2	3	1	38	0	1	0	0	0	0	0	0	0	0	0	0	0	0		0	0	0	0	0	0	0	0	0	0	0	0	0	0	0	0	0	0	0	1
528	59	4	2	0	0			0	30.4	0	13	13	10	52	0	1	0	1	0	1	1	1	0	1	1	0	1	1	11	0	0	1	0	0	0	0	0	0	0	0	0	0	0	0	0	0	0	0	1
529	62	5	2	0	0			0	36	0	12	17	4	48	0	0	0	1	0	0	0	1	0	1	0	0	1	1	4	0	0	1	0	0	0
530	75	6	2	1	1	4	4	1	38.6	10	51	61	7	62	1	2	1	0	0	0	0	0	1	0	0	0	1	1	49	1	0	1	0	0	0	0	0	0	0	0	0	0	0	0	0	0	1	0	1
531	92	8	1	1	1	11	11	1	25.3	0	24	24	9	59	3	3	0	0	0	0	0	0	0	0	0	0	0	1	13	0	0	1	0	0	0	0	0	0	0	0	0	0	1	0	0	0	0	0	1
532	93	8	2	1	1	3	3	1	29.3	0	22	22	4	56	2	3	0	0	0	0	0	0	0	0	0	0	0	0		0	0	1	0	0	1	1	0	1	0	0	0	0	0	0	0	0	0	0	0
533	45	3	2	0	0			0	31.7	2	6	8	0	42	0	0	1	0	0	0	0	0	1	0	0	0	1	0		0	0	0	0	0	0	0	0	0	0	0	0	0	0	0	0	0	0	0	0
534	79	6	1	0	0			0	30.8	5	6	14	0	52	1	2	0	0	0	0	0	0	1	0	0	0	1	0		0	1	0	0	0	0	0	0	0	0	0	0	0	0	0	0	0	0	0	1
535	61	5	1	0	0			0		1	6	7	0	46	0	0	0	0	0	0	0	0	0	0	0	0	0	0		0	0	0	0	0	0	0	0	0	0	0	0	0	0	0	0	0	0	0	0
536	57	4	1	0	0			0	25.7	1	5	6	0	39	0	0	0	0	0	0	0	0	0	0	0	0	0	0		0	0	0	0	0	0
537	58	4	2	0	0			0	26.1	1	16	17	0	39	0	1	0	0	0	0	0	0	0	0	0	0	0	0		0	0	0	0	0	0	0	0	0	0	0	0	0	0	0	0	0	0	0	1
538	97	8	1	0	0			0	24	0	4	7	2	55	1	3	0	0	0	0	0	0	0	0	0	0	0	0		0	0	0	0	0	1	1	0	1	0	0	0	0	0	0	0	0	0	0	1
539	37	2	1	0	0			0	33.2	1	2	7	1	37	0	0	0	0	0	0	0	0	0	0	0	0	0	0		0	0	0	0	0	0	0	0	0	0	0	0	0	0	0	0	0	0	0	0
540	55	4	2	0	0			0	25.9	0	4	6	2	49	0	0	1	0	0	0	0	0	1	0	0	0	1	0		0	0	0	0	0	0
541	64	5	2	0	0			0	24.9	1	4	8	0	46	0	1	0	0	0	0	0	0	1	0	0	0	1	0		0	0	0	0	0	0	0	0	0	0	0	0	0	0	0	0	0	0	0	1
542	66	5	2	0	0			0	28.9	0	5	9	0	38	1	2	0	0	0	0	0	0	1	0	0	0	1	0		0	1	0	0	0	0	0	0	0	0	0	0	0	0	0	0	0	0	0	1
543	43	3	2	0	0			0	26.1	0	10	10	0	48	2	0	0	0	0	0	0	0	0	0	0	0	0	0		0	0	0	0	0	0	0	0	0	0	0	0	0	0	0	1	0	0	0	0
544	35	2	1	0	0			0		1	2	3	0	37	0	0	0	0	0	0	0	0	0	0	0	0	0	0		0	0	0	0	0	0
545	95	8	1	0	0			0	28.9	1	7	8	1	56	2	4	0	0	0	0	0	0	0	0	0	0	1	0		0	0	0	0	0	1	0	0	0	0	0	0	0	0	0	0	0	0	0	1
546	84	7	1	0	0			0	23.6	0	4	18	4	63	2	3	0	0	0	0	0	0	0	0	0	0	0	0		0	0	0	0	0	2	0	0	0	0	0	0	0	0	0	0	0	0	0	1
547	71	6	2	0	0			0		0	5	5	2	47	2	4	0	0	0	0	0	0	0	0	0	0	0	0		0	0	0	0	0	0	1	0	1	0	0	0	0	0	0	0	0	0	0	1
548	55	4	2	0	0			0	26.4	2	7	11	1	42	0	0	0	0	0	0	0	0	1	0	0	0	1	0		0	1	0	0	0	0	0	0	0	0	0	0	0	0	0	0	0	0	0	0
549	67	5	2	0	0			0	30.5	0	59	59	2	43	0	1	1	0	0	0	0	0	1	0	0	0	1	1	3	0	1	1	0	0	0	0	0	0	0	0	0	0	0	0	0	0	0	0	1
550	88	7	2	0	1		78	0	25.5	0	63	78	6	60	4	4	0	0	0	0	0	0	0	0	0	0	1	1	60	1	0	1	0	0	0	0	0	0	1	0	0	0	0	0	0	0	1	0	1
551	59	4	2	0	0			0	30.7	5	12	17	0	42	0	0	0	0	0	0	0	0	1	0	0	0	1	0		0	1	0	0	0	0	0	0	0	0	0	0	0	0	0	0	0	0	0	0
552	92	8	1	0	0			0	26.7	1	4	20	4	63	1	2	0	0	0	0	0	0	0	0	0	0	0	0		0	0	0	0	0	1	0	0	0	0	0	0	0	0	0	0	0	0	0	0
553	52	4	1	0	0			0	22.4	0	5	5	0	39	0	0	0	0	0	0	0	0	0	0	0	0	0	0		0	0	0	0	0	0
554	69	5	2	0	0			0		0	19	19	0	38	0	0	0	0	0	0	0	0	0	0	0	0	0	0		0	0	0	0	0	0
555	72	6	1	0	0			0	31.2	5	27	31	0	50	1	2	0	0	0	0	0	0	1	0	0	0	1	0		0	1	0	0	0	0	0	0	0	0	0	0	0	0	0	0	0	1	0	1
556	36	2	2	0	0			0		0	6	6	0	34	0	0	0	0	0	0	0	0	1	0	0	0	1	0		0	0	0	0	0	0
557	41	3	2	0	0			0	29.7	1	17	18	6	44	0	0	0	1	0	1	0	1	0	1	0	0	1	1	7	0	0	1	0	0	0
558	43	3	2	0	0			0	24.6	1	7	8	0	42	0	0	1	0	0	0	0	0	1	0	0	0	1	0		0	1	0	0	0	0
559	67	5	1	0	0			0	19.6	0	10	10	0	43	0	1	0	0	0	0	0	0	0	0	0	0	0	0		0	0	0	0	0	0	0	0	0	0	0	0	0	0	0	0	0	0	0	1
560	74	6	2	0	0			0	30.5	1	2	7	4	54	2	4	0	0	0	0	0	0	0	0	0	0	0	0		0	0	0	0	0	0	0	0	0	0	0	0	0	0	0	0	0	0	0	1
561	66	5	2	0	0			0	29.9	0	3	11	0	43	0	2	0	0	0	0	0	0	0	0	0	0	0	0		0	0	0	0	0	1	0	0	0	0	0	0	0	0	0	0	0	0	0	1
562	65	5	2	0	0			0		0	8	8	0	43	1	2	0	0	0	0	0	0	0	0	0	0	0	0		0	0	0	0	0	0	0	0	0	0	0	0	0	0	0	0	0	0	0	1
563	63	5	2	0	0			0	26.1	0	32	32	11	48	3	2	0	1	0	0	1	1	0	1	1	1	1	1	9	0	0	1	1	0	0	0	0	0	1	0	0	0	0	0	0	0	0	0	1
564	44	3	2	0	0			0	25.8	0	11	11	0	39	0	0	0	0	0	0	0	0	0	0	0	0	0	0		0	0	0	0	0	0	0	0	0	0	0	0	0	0	0	0	0	0	0	0
565	66	5	2	0	0			0	27.8	0	48	78	11	50	0	1	0	1	0	0	1	1	0	1	1	1	0	1	55	1	0	1	1	0	0	0	0	0	0	0	0	0	0	0	0	0	0	0	1
566	61	5	2	0	0			0	24.4	0	7	7	0	43	1	2	0	0	0	0	0	0	0	0	0	0	0	0		0	0	0	0	0	0	0	0	0	0	0	0	0	0	0	0	0	0	0	1
567	53	4	1	0	0			0		0	12	12	0	34	0	0	0	0	0	0	0	0	0	0	0	0	0	0		0	0	0	0	0	0
568	81	7	2	0	0			0	24.5	1	1	5	0	51	1	4	0	0	0	0	0	0	0	0	0	0	0	0		0	0	0	0	0	1	0	0	0	0	0	0	0	0	0	0	0	0	0	0
569	44	3	2	0	0			0		5	4	9	0	34	0	0	0	0	0	0	0	0	0	0	0	0	0	0		0	0	0	0	0	0
570	38	2	2	0	0			0		0	5	5	0	29	0	0	0	0	0	0	0	0	0	0	0	0	0	0		0	0	0	0	0	0
571	65	5	1	0	0			0	26.4	0	11	11	0	43	0	1	0	0	0	0	0	0	0	0	0	0	0	0		0	0	0	0	0	0	0	0	0	0	0	0	0	0	0	0	0	0	0	1
572	87	7	2	0	0			0		0	1	12	0	47	0	0	0	0	0	0	0	0	0	0	0	0	0	0		0	0	0	0	0	0
573	75	6	2	0	0			0		4	9	13	0	44	0	0	0	0	0	0	0	0	0	0	0	0	0	0		0	0	0	0	0	0
574	64	5	2	0	0			0		2	63	74	6	58	0	1	0	0	0	0	0	0	0	0	0	0	1	1	62	1	1	1	0	0	0	0	0	0	0	0	0	0	0	0	0	0	0	0	1
575	46	3	2	0	0			0	34.5	0	19	23	5	45	1	2	0	0	0	0	0	0	1	0	0	0	1	1	10	0	1	0	0	0	0	0	0	0	0	0	0	0	0	0	0	0	0	0	1
576	61	5	2	0	0			0	29.3	9	32	41	5	49	1	3	0	0	0	0	0	0	1	0	0	0	1	1		0	1	1	0	0	0	0	0	0	0	0	0	0	0	0	0	0	0	0	1
577	85	7	1	0	0			0		0	1	4	0	42	0	0	0	0	0	0	0	0	0	0	0	0	0	0		0	0	0	0	0	0
578	53	4	1	0	0			0		0	5	5	0	29	0	0	0	0	0	0	0	0	0	0	0	0	0	0		0	0	0	0	0	0
579	66	5	1	0	0			0		0	1	5	0	33	0	0	0	0	0	0	0	0	0	0	0	0	0	0		0	0	0	0	0	0
580	46	3	2	0	0			0		0	13	13	6	48	0	0	0	0	0	0	0	0	0	0	0	0	1	1	7	0	1	1	0	0	0
581	66	5	2	0	0			0		0	9	9	0	38	0	0	0	0	0	0	0	0	0	0	0	0	0	0		0	0	0	0	0	0
582	90	7	2	0	0			0		0	1	12	0	42	0	0	0	0	0	0	0	0	0	0	0	0	0	0		0	0	0	0	0	0
583	37	2	2	0	0			0		0	10	10	0	24	0	0	0	0	0	0	0	0	0	0	0	0	0	0		0	0	0	0	0	0
584	85	7	2	0	0			0		0	3	3	0	42	0	0	0	0	0	0	0	0	0	0	0	0	0	0		0	0	0	0	0	0
585	57	4	2	0	0			0		0	10	10	0	29	0	0	0	0	0	0	0	0	0	0	0	0	0	0		0	0	0	0	0	0
586	56	4	1	0	0			0	28.3	6	8	18	4	45	0	0	1	0	0	0	0	0	1	0	0	0	1	0		0	1	0	0	0	0	0	0	0	0	0	0	0	0	0	0	0	0	0	0
587	64	5	2	0	0			0	25.8	0	76	98	10	70	0	1	0	1	0	0	0	1	0	1	0	0	1	1	59	1	0	1	0	1	0	0	0	0	0	0	0	0	0	0	0	0	0	0	1
588	57	4	2	0	0			0	25.1	3	14	17	6	49	0	0	1	0	0	0	0	0	1	0	0	0	1	1	5	0	1	1	0	0	0	0	0	0	0	0	0	0	0	0	0	0	0	0	0
589	65	5	1	0	0			0		1	1	6	0	38	0	0	0	0	0	0	0	0	0	0	0	0	0	0		0	0	0	0	0	0
590	82	7	1	0	0			0		18	21	39	0	53	0	2	0	0	0	0	0	0	0	0	0	0	0	0		0	0	0	0	0	1	0	0	0	0	0	0	0	0	0	0	0	0	0	1
591	73	6	2	0	0			0		0	1	14	0	42	0	0	0	0	0	0	0	0	0	0	0	0	0	0		0	0	0	0	0	0
592	87	7	2	0	0			0		0	1	9	0	47	0	0	0	0	0	0	0	0	0	0	0	0	0	0		0	0	0	0	0	0
593	75	6	2	0	0			0		0	3	12	0	44	0	0	0	0	0	0	0	0	0	0	0	0	0	0		0	0	0	0	0	0
594	43	3	2	0	0			0		0	5	5	0	34	0	0	0	0	0	0	0	0	0	0	0	0	0	0		0	0	0	0	0	0
595	96	8	1	1	1	15	15	1	23.8	0	15	15	8	57	0	1	0	0	0	0	0	1	1	1	0	0	1	1	14	0	1	1	0	0	1	0	0	0	0	0	0	0	0	0	0	0	0	0	0
596	44	3	2	0	0			0	25	1	11	18	0	39	0	0	0	0	0	0	0	0	0	0	0	0	0	0		0	0	0	0	0	0
597	69	5	1	0	0			0		1	3	4	0	43	2	3	0	0	0	0	0	0	0	0	0	0	0	0		0	0	0	0	0	0	0	0	0	0	0	0	0	0	0	0	0	1	0	1
598	70	5	1	0	0			0	27.1	2	8	21	1	53	0	0	1	0	0	0	0	0	1	0	0	0	1	0		0	1	0	0	0	0
599	85	7	1	0	0			0	17.1	1	3	4	1	55	2	5	0	0	0	0	0	0	0	0	0	0	0	0		0	0	0	0	0	1	1	0	1	0	0	0	0	0	0	0	0	0	0	1
600	46	3	2	0	0			0	29	0	37	37	6	53	0	1	0	1	0	1	0	1	0	1	0	0	0	1	42	1	0	1	0	0	0	0	0	0	0	0	0	0	0	0	0	0	0	0	1
601	73	6	2	1	1		50	0	22.7	0	115	115	5	58	1	3	0	0	0	0	0	0	1	0	0	0	1	1	207	1	1	1	1	0	0	0	0	0	0	0	0	0	0	0	0	0	0	0	1
602	68	5	2	0	0			0	28.8	0	28	28	10	66	0	1	0	1	0	1	1	1	0	1	1	1	1	1	9	0	0	1	1	0	0	0	0	0	0	0	0	0	0	0	0	0	0	0	1
603	62	5	2	0	0			0		0	3	3	1	45	0	1	1	0	0	0	0	0	1	0	0	0	1	0		0	0	0	0	0	0	0	0	0	0	0	0	0	0	0	0	0	0	0	0
604	53	4	2	0	0			0	43.5	0	15	32	9	51	0	1	0	1	0	0	1	1	0	1	1	1	1	1	5	0	0	1	1	0	0	0	0	0	0	0	0	0	0	0	0	0	0	0	1
605	78	6	2	0	0			0	24.7	0	5	5	0	52	0	0	0	0	0	0	0	0	0	0	0	0	0	0		0	0	0	0	0	0	0	0	0	0	0	0	0	0	0	0	0	0	0	0
606	73	6	2	0	0			0	24.3	0	12	12	2	47	1	2	0	0	0	0	0	0	0	0	0	0	1	0		0	1	0	0	0	0	0	0	0	0	0	0	0	0	0	0	0	0	0	1
607	33	2	1	0	0			0	23.5	3	11	14	0	34	0	0	0	0	0	0	0	0	0	0	0	0	0	0		1	0	0	0	0	0
608	57	4	2	0	0			0	31.1	1	5	6	3	42	0	0	0	0	0	0	0	0	0	0	0	0	0	0		0	0	0	0	0	0
609	75	6	1	0	0			0	28.4	0	54	96	4	56	2	1	0	0	0	0	0	0	1	0	0	0	1	0		0	1	0	0	0	0	0	0	0	0	0	0	0	0	0	0	0	0	0	0
610	60	4	2	0	0			0	19.8	0	59	78	6	54	0	1	0	1	0	0	0	1	0	1	0	0	0	1	83	1	0	1	0	0	0	0	0	0	0	0	0	0	0	0	0	0	0	0	1
611	91	8	1	1	1	16	16	1	26.4	1	16	17	7	62	1	2	0	1	0	1	0	1	0	1	0	0	0	1	16	0	0	1	0	0	1	0	0	0	0	0	0	0	0	0	0	0	0	0	0
612	84	7	1	1	1	11	11	1		1	11	12	1	52	1	3	0	0	0	0	0	0	1	0	0	0	1	0		0	0	0	0	0	1	0	0	0	0	0	0	0	0	0	0	0	1	0	1
613	73	6	2	0	0			0	27.2	0	15	15	5	47	3	2	0	0	0	0	0	0	0	0	0	0	0	0		0	0	0	1	0	0	0	0	0	0	1	0	0	0	0	0	0	0	0	1
614	92	8	2	0	0			0		2	25	27	0	47	0	0	0	0	0	0	0	0	0	0	0	0	0	0		0	0	0	0	0	0
615	41	3	1	0	0			0	38.3	0	37	67	12	55	0	0	0	0	0	0	0	0	0	0	0	0	1	1		1	1	1	0	0	0
616	66	5	2	0	0			0		1	6	7	0	43	1	2	0	0	0	0	0	0	0	0	0	0	0	0		0	0	0	0	0	0	0	0	0	0	0	0	0	0	0	0	0	0	0	1
617	50	3	2	0	0			0	27.4	0	15	15	7	51	0	0	0	1	0	1	0	1	0	1	0	0	1	1	6	0	0	1	0	0	0
618	75	6	1	0	0			0		0	4	4	1	52	0	0	0	0	0	0	0	0	0	0	0	0	0	0		0	0	0	0	0	0
619	48	3	2	0	0			0	37.1	0	8	8	1	39	0	0	0	0	0	0	0	0	0	0	0	0	0	0		0	0	0	0	0	0	0	0	0	0	0	0	0	0	0	0	0	0	0	0
620	69	5	1	0	0			0	24.3	0	8	8	3	46	1	0	0	0	0	0	0	0	0	0	0	0	0	0		0	0	0	0	0	0	0	0	0	0	0	0	0	0	0	0	0	0	0	0
621	55	4	2	0	0			0	27.3	1	24	33	9	63	0	0	0	1	0	1	1	1	0	1	1	0	0	1	25	0	0	1	1	0	0
622	69	5	2	0	0			0	23.5	1	8	9	0	49	6	2	0	0	0	0	0	0	1	0	0	0	1	0		0	0	0	0	0	0	0	0	0	0	0	0	0	1	0	0	0	0	0	1
623	79	6	2	1	1	3	3	1	32.4	0	34	34	11	66	1	3	1	0	0	0	0	0	1	0	0	0	1	1	31	0	1	1	1	0	1	0	0	0	0	0	0	0	0	0	0	0	0	0	1
624	67	5	2	0	0			0		6	11	17	4	43	1	2	0	0	0	0	0	0	0	0	0	0	1	0		0	0	0	0	0	0	0	0	0	0	0	0	0	0	0	0	0	0	0	1
625	84	7	1	0	0			0		0	29	29	0	47	0	0	0	0	0	0	0	0	0	0	0	0	0	0		0	0	0	0	0	0
626	24	1	2	0	0			0	25.8	0	5	5	0	36	0	0	0	0	0	0	0	0	0	0	0	0	0	0		0	0	0	0	0	0
627	59	4	2	0	0			0		2	29	31	4	42	0	1	0	0	0	0	0	0	0	0	0	0	1	1	9	0	1	1	0	0	0	0	0	0	0	0	0	0	0	0	0	0	0	0	1
628	72	6	2	1	1	9	9	1		4	26	30	4	57	3	3	0	0	0	0	0	0	0	0	0	0	0	1	27	0	0	0	1	0	0	0	0	0	0	0	0	0	0	0	0	0	1	0	0
629	48	3	1	0	0			0		0	2	7	0	34	0	0	0	0	0	0	0	0	0	0	0	0	0	0		0	0	0	0	0	0
630	67	5	2	0	0			0		0	8	8	0	38	0	0	0	0	0	0	0	0	0	0	0	0	0	0		0	0	0	0	0	0
631	55	4	2	0	0			0		1	3	7	0	34	0	0	0	0	0	0	0	0	0	0	0	0	0	0		0	0	0	0	0	0
632	86	7	1	0	0			0		1	1	8	0	52	4	3	0	0	0	0	0	0	0	0	0	0	0	0		0	0	0	0	0	0	0	0	0	0	0	0	0	1	0	0	0	1	0	1
633	66	5	1	0	0			0		2	15	17	0	38	0	0	0	0	0	0	0	0	0	0	0	0	0	0		0	0	0	0	0	0
634	86	7	2	0	0			0		0	7	7	0	47	0	0	0	0	0	0	0	0	0	0	0	0	0	0		0	0	0	0	0	0
635	64	5	2	0	0			0		1	4	5	0	38	0	0	0	0	0	0	0	0	0	0	0	0	0	0		0	0	0	0	0	0
636	36	2	1	0	0			0		1	5	6	0	29	0	0	0	0	0	0	0	0	0	0	0	0	0	0		0	0	0	0	0	0
637	88	7	1	0	1	28	28	1		0	1	28	0	47	2	4	0	0	0	0	0	0	0	0	0	0	0	0		0	0	0	0	0	1	0	0	0	0	0	0	0	0	0	0	0	0	0	1
638	55	4	2	0	0			0		3	25	28	0	34	0	1	0	0	0	0	0	0	0	0	0	0	0	1	15	0	0	0	0	0	0	0	0	0	0	0	0	0	0	0	0	0	0	0	1
639	64	5	2	0	0			0		1	4	5	0	38	0	0	0	0	0	0	0	0	0	0	0	0	0	0		0	0	0	0	0	0
640	68	5	2	1	1	4	4	1		1	29	30	6	52	1	2	0	0	0	0	0	0	0	0	0	0	0	1	25	0	1	1	1	0	0	0	0	0	0	0	0	0	0	0	0	0	0	0	1
641	65	5	1	0	0			0		0	3	13	0	38	0	0	0	0	0	0	0	0	0	0	0	0	0	0		0	0	0	0	0	0
642	39	2	1	0	0			0		1	6	10	1	34	0	0	0	0	0	0	0	0	0	0	0	0	1	0		0	0	0	0	0	0
643	57	4	2	1	1		69	0	28.1	1	69	70	14	71	0	0	0	1	0	1	1	1	0	1	1	0	0	1	139	1	0	1	1	1	0
644	85	7	2	1	1	10	10	1		0	13	13	10	65	0	0	0	0	0	0	0	0	0	0	0	0	0	1	6	0	0	1	0	0	0
645	47	3	1	0	0			0		1	1	4	0	34	0	0	0	0	0	0	0	0	0	0	0	0	0	0		0	0	0	0	0	0
646	62	5	2	0	0			0		0	1	1	0	38	0	1	0	0	0	0	0	0	0	0	0	0	0	0		0	0	0	0	0	0	0	0	0	0	0	0	0	0	0	0	0	0	0	1
647	92	8	1	1	1	1	1	1		0	1	1	0	47	0	0	0	0	0	0	0	0	0	0	0	0	0	0		0	0	0	0	0	0
648	78	6	2	0	0			0	22.2	0	24	24	3	67	7	4	0	0	0	0	0	0	0	0	0	0	0	0		0	0	0	0	0	1	0	0	0	0	0	0	0	1	0	0	0	0	0	1
649	38	2	2	0	0			0	30.1	0	4	4	0	37	1	2	0	0	0	0	0	0	0	0	0	0	0	0		0	0	0	0	0	0	0	0	0	0	0	0	0	0	0	0	0	0	0	1
650	65	5	2	0	0			0		0	2	6	0	38	0	0	0	0	0	0	0	0	0	0	0	0	0	0		0	0	0	0	0	0	0	0	0	0	0	0	0	0	0	0	0	0	0	0
651	74	6	2	0	0			0		1	1	3	0	42	1	1	0	0	0	0	0	0	0	0	0	0	0	0		0	0	0	0	0	0	0	0	0	0	0	0	0	0	0	0	0	1	0	0
652	46	3	2	0	0			0		2	5	7	0	34	0	0	0	0	0	0	0	0	0	0	0	0	0	0		0	0	0	0	0	0
653	73	6	2	0	0			0		7	9	16	0	42	0	0	0	0	0	0	0	0	0	0	0	0	0	0		0	0	0	0	0	0
654	91	8	2	0	0			0		0	35	40	5	56	2	1	0	0	0	0	0	0	0	0	0	0	1	1	3	0	0	1	1	0	0	0	0	0	0	0	0	0	1	0	0	0	0	0	1
655	77	6	2	1	1	4	4	1	25.9	1	12	13	8	57	3	4	0	0	0	0	1	0	0	0	1	0	1	1	2	0	1	1	1	0	0	0	0	0	0	0	0	0	0	0	0	0	1	0	1
656	70	5	2	0	0			0		5	5	19	0	47	1	2	0	0	0	0	0	0	0	0	0	0	0	0		0	0	0	0	0	0	0	0	0	0	0	0	0	0	0	0	0	0	0	1
657	72	6	2	1	1	1	1	1		3	17	20	8	68	3	2	0	0	0	0	0	0	0	0	0	0	0	1		0	0	1	1	0	0	0	0	0	0	0	0	0	1	0	0	0	0	0	1
658	74	6	1	0	0			0		4	19	23	0	42	0	0	0	0	0	0	0	0	0	0	0	0	0	0		0	0	0	0	0	0
659	29	1	2	0	0			0		0	1	61	3	38	0	0	0	0	0	0	0	0	0	0	0	0	0	0		1	0	0	0	0	0
660	85	7	2	0	0			0		0	11	11	0	47	0	0	0	0	0	0	0	0	0	0	0	0	0	0		0	0	0	0	0	0
661	56	4	2	0	0			0		0	1	5	0	34	2	3	0	0	0	0	0	0	0	0	0	0	0	0		0	0	0	0	0	0	1	0	1	0	0	0	0	0	0	0	0	0	0	1
662	50	3	2	0	0			0		1	4	5	0	34	0	0	0	0	0	0	0	0	0	0	0	0	0	0		0	0	0	0	0	0
663	63	5	1	0	0			0		0	15	15	0	38	0	0	0	0	0	0	0	0	0	0	0	0	0	0		0	0	0	0	0	0
664	57	4	2	0	0			0	23.8	3	13	16	0	42	1	1	1	0	0	0	0	0	1	0	0	0	1	0		0	1	0	0	0	0	0	0	0	0	0	0	0	0	0	0	0	0	0	0
665	55	4	2	0	0			0		0	11	11	0	34	0	0	0	0	0	0	0	0	0	0	0	0	0	0		0	0	0	0	0	0
666	83	7	1	1	1	1	1	1		0	1	1	0	47	0	0	0	0	0	0	0	0	0	0	0	0	0	1		0	0	0	0	0	0
667	67	5	2	0	0			0		0	8	8	0	38	0	0	0	0	0	0	0	0	0	0	0	0	0	0		0	0	0	0	0	0
668	27	1	2	0	0			0		0	2	2	0	29	0	0	0	0	0	0	0	0	0	0	0	0	0	0		0	0	0	0	0	0
669	83	7	1	0	0			0		1	6	7	0	47	0	0	0	0	0	0	0	0	0	0	0	0	0	0		0	0	0	0	0	0
670	66	5	2	0	0			0		1	22	27	6	52	0	1	0	0	0	0	0	0	0	0	0	0	1	1	13	0	0	1	0	0	0	0	0	0	0	0	0	0	0	0	0	0	0	0	1
671	70	5	2	0	0			0		1	1	3	0	42	1	2	0	0	0	0	0	0	0	0	0	0	0	0		0	0	0	0	0	0	0	0	0	0	0	0	0	0	0	0	0	0	0	1
672	91	8	2	0	0			0		1	1	8	0	47	0	0	0	0	0	0	0	0	0	0	0	0	0	0		0	0	0	0	0	0
673	58	4	2	1	1	5	5	1		0	106	106	5	52	0	1	0	0	0	0	0	0	0	0	0	0	0	1	104	1	0	1	1	0	0	0	0	0	0	0	0	0	0	0	0	0	0	0	1
674	38	2	2	0	0			0		3	9	12	0	29	0	0	0	0	0	0	0	0	0	0	0	0	0	0		0	0	0	0	0	0
675	72	6	2	1	1	18	18	1	22.8	0	55	55	11	74	1	2	0	0	0	0	0	0	1	0	0	0	1	1	46	0	0	1	1	0	0	0	0	0	0	0	0	0	0	0	0	0	0	0	1
676	63	5	2	1	1	3	3	1		0	14	14	6	46	3	2	0	0	0	0	0	0	0	0	0	0	0	1		0	0	1	0	0	0	0	0	0	0	0	0	0	1	0	0	0	0	0	1
677	71	6	2	0	0			0		1	16	17	1	50	0	0	1	0	0	0	0	0	1	0	0	0	1	0		0	0	0	0	0	0
678	92	8	2	0	0			0		0	1	12	0	47	4	6	0	0	0	0	0	0	0	0	0	0	0	0		0	0	0	0	0	1	1	0	1	1	0	0	0	0	0	0	0	0	0	1
679	91	8	2	0	0			0		0	1	8	0	47	0	0	0	0	0	0	0	0	0	0	0	0	0	0		0	0	0	0	0	0
680	72	6	1	0	0			0	29.2	4	15	19	2	53	1	2	0	0	0	0	0	0	1	0	0	0	1	0		0	0	0	0	0	0	0	0	0	0	0	0	0	0	0	0	0	0	0	1
681	72	6	2	0	0			0		0	16	16	0	42	0	0	0	0	0	0	0	0	0	0	0	0	0	0		0	0	0	0	0	0
682	76	6	2	0	0			0		0	1	8	0	44	0	1	0	0	0	0	0	0	0	0	0	0	0	0		0	0	0	0	0	0	0	0	0	0	0	0	0	0	0	0	0	0	0	1
683	48	3	2	0	0			0		0	1	5	0	34	0	0	0	0	0	0	0	0	0	0	0	0	0	0		0	0	0	0	0	0
684	79	6	2	0	0			0		1	13	14	0	49	0	0	0	0	0	0	0	0	1	0	0	0	1	0		0	0	0	0	0	0
685	40	2	2	0	0			0	27.7	0	11	11	8	51	0	0	0	1	0	1	0	1	0	1	0	0	1	1	4	0	0	1	0	0	0
686	63	5	2	0	0			0		0	18	18	0	43	0	0	0	0	0	0	0	0	0	0	0	0	0	0		0	0	0	0	0	0
687	92	8	1	0	1		109	0		1	1	110	0	47	1	2	0	0	0	0	0	0	0	0	0	0	0	0		0	0	0	0	0	1	0	0	0	0	0	0	0	0	0	0	0	0	0	0
688	75	6	2	0	0			0	23.9	0	19	45	7	59	1	1	0	0	0	0	0	0	0	0	0	0	1	1	7	0	1	1	0	0	0	0	0	0	0	0	0	0	0	0	0	0	0	0	1
689	80	6	2	0	0			0		2	5	7	0	66	10	3	0	0	0	0	0	0	0	0	0	0	0	0		0	0	0	0	0	1	0	0	0	0	0	0	0	0	1	0	0	0	0	1
690	61	5	2	0	0			0	28.2	0	22	22	7	58	0	1	0	0	0	0	0	0	1	0	0	0	1	1	12	0	1	1	0	0	0	0	0	0	0	0	0	0	0	0	0	0	0	0	1
691	66	5	1	0	0			0	26.1	3	8	11	1	49	1	2	1	0	0	0	0	0	1	0	0	0	1	0		0	1	0	0	0	0	0	0	0	0	0	0	0	0	0	0	0	0	0	1
692	84	7	1	0	0			0	28.5	23	34	57	7	72	2	4	0	0	0	0	0	0	0	0	0	0	1	1	4	0	1	1	0	0	2	0	0	0	0	0	0	0	0	0	0	0	0	0	0
693	77	6	2	1	1	8	8	1	29.1	0	20	20	8	56	3	2	0	0	0	0	0	0	0	0	1	0	1	1	11	0	0	1	1	0	0	0	0	0	1	0	0	0	0	0	0	0	0	0	1
694	71	6	2	0	0			0		0	20	30	3	52	1	2	1	0	0	0	0	0	1	0	0	0	1	0		0	1	0	0	0	0	0	0	0	0	0	0	0	0	0	0	0	0	0	1
695	76	6	2	0	0			0		0	15	15	0	44	0	0	0	0	0	0	0	0	0	0	0	0	0	0		0	0	0	0	0	0
696	46	3	2	0	0			0		1	2	6	0	42	0	0	0	0	0	0	0	0	0	0	0	0	0	0		0	0	0	0	0	0
697	72	6	2	0	0			0	24	1	7	8	1	50	2	2	0	0	0	0	0	0	0	0	0	0	0	0		0	0	0	0	0	0	1	0	1	0	0	0	0	0	0	0	0	0	0	1
698	88	7	1	0	0			0	24.2	0	8	53	2	55	2	4	0	0	0	0	0	0	0	0	0	0	0	0		0	0	0	0	0	1	0	0	0	0	0	0	0	0	0	0	0	0	0	1
699	70	5	1	0	0			0	32.9	0	18	26	9	50	0	0	0	0	0	0	0	1	0	1	0	0	1	1	26	0	1	1	0	0	0	0	0	0	0	0	0	0	0	0	0	0	0	0	0
700	33	2	2	0	0			0		6	19	30	6	57	0	0	1	0	0	0	1	0	1	0	1	0	1	1	10	0	0	0	0	0	0
701	78	6	1	0	0			0	22.2	0	6	5	1	51	0	1	0	0	0	0	0	0	0	0	0	0	1	0		0	0	0	0	0	0	0	0	0	0	0	0	0	0	0	0	0	0	0	1
702	42	3	2	0	0			0	36.5	1	6	7	0	42	1	0	0	0	0	0	0	0	0	0	0	0	0	0		0	0	0	0	0	0	0	0	0	0	0	0	0	0	0	0	0	0	0	0
703	71	6	2	0	0			0	23.4	1	18	38	7	60	3	3	0	0	0	0	0	0	1	0	0	0	1	1	12	0	0	1	1	0	0	0	0	0	0	0	1	0	0	0	0	0	0	0	1
704	62	5	2	0	0			0	28.4	0	15	18	2	46	0	1	0	0	0	0	0	0	1	0	0	0	1	1	6	0	0	1	0	0	0	0	0	0	0	0	0	0	0	0	0	0	0	0	1
705	76	6	2	0	0			0		15	3	23	1	58	1	3	0	0	0	0	0	0	0	0	0	0	0	0		0	0	0	0	0	0	0	0	0	0	0	0	0	0	0	0	0	0	0	1
706	69	5	1	0	0			0	40.5	0	27	41	5	58	0	1	0	0	0	0	0	0	0	0	0	0	1	1	16	0	0	1	0	0	0	0	0	0	0	0	0	0	0	0	0	0	0	0	1
707	65	5	2	1	1	13	13	1	34	6	13	19	1	46	2	0	0	0	0	0	0	0	0	0	0	0	0	1	11	0	1	1	0	0	0	0	0	0	0	0	0	0	1	0	0	0	0	0	0
708	32	2	2	0	0			0		0	6	6	1	29	0	0	1	0	0	0	0	0	1	0	0	0	1	0		0	1	0	0	0	0
709	87	7	2	0	0			0	26.7	3	11	33	1	64	2	4	1	0	0	0	0	0	1	0	0	0	1	1	0	0	1	1	0	0	1	0	0	0	0	0	0	0	0	0	0	0	1	0	1
710	47	3	2	0	0			0		0	4	4	0	39	0	0	0	0	0	0	0	0	0	0	0	0	0	0		0	0	0	0	0	0
711	84	7	1	0	0			0	34.3	1	33	36	0	61	0	2	0	0	0	0	0	0	0	0	0	0	1	1	23	0	1	1	0	0	1	0	0	0	0	0	0	0	0	0	0	0	0	0	1
712	56	4	2	0	0			0		1	27	28	14	56	1	2	1	0	0	0	0	1	1	1	0	0	1	1	21	0	0	1	1	0	0	0	0	0	0	0	0	0	0	0	0	0	0	0	1
713	66	5	1	1	1	7	7	1		1	16	17	9	64	0	1	0	0	0	0	0	0	1	0	0	0	1	1	18	0	1	1	0	0	0	0	0	0	0	0	0	0	0	0	0	0	0	0	1
714	76	6	2	1	1	15	15	1	28.9	0	15	15	8	75	6	1	0	1	0	0	1	1	0	0	1	0	0	1	15	0	0	1	1	0	0	0	0	0	0	0	0	0	0	0	1	0	0	0	0
715	61	5	2	0	0			0	31.2	0	4	7	0	41	0	0	0	0	0	0	0	0	1	0	0	0	1	0		0	0	0	0	0	0	0	0	0	0	0	0	0	0	0	0	0	0	0	0
716	42	3	2	0	0			0	30.1	0	1	3	0	43	0	0	0	0	0	0	0	0	1	0	0	0	1	0		0	0	0	0	0	0
717	70	5	2	0				0	22.9	0	113		11	75	2	0	0	1	0	0	0	1	0	1	0	0	0	1	178	1	0	1	0	0	0	0	0	0	1	0	0	0	0	0	0	0	0	0	0
718	48	3	2	0	0			0	28.5	0	11	11	0	42	0	0	0	0	0	0	0	0	1	0	0	0	1	0		0	0	0	0	0	0	0	0	0	0	0	0	0	0	0	0	0	0	0	0
719	39	2	2	0	0			0	25.9	0	3	4	1	34	0	0	0	0	0	0	0	0	1	0	0	0	1	0		0	1	0	0	0	0
720	67	5	2	0	0			0	25.9	0	10	12	0	43	1	2	0	0	0	0	0	0	1	0	0	0	1	0		0	1	0	0	0	0	0	0	0	0	0	0	0	0	0	0	0	0	0	1
721	68	5	1	1	1	7	7	1	25	0	15	15	11	76	1	2	0	1	0	0	0	1	0	1	0	0	0	1	23	0	0	1	0	0	0	0	0	0	0	0	0	0	0	0	0	0	0	0	1
722	92	8	2	0	0			0		0	2	9	2	52	4	3	0	0	0	0	0	0	0	0	0	0	0	0		0	0	0	0	0	1	0	0	0	0	0	0	0	1	0	0	0	0	0	0
723	69	5	2	0	0			0	25.1	0	30	32	5	74	3	4	0	0	0	0	0	0	1	0	0	0	1	1	24	0	1	1	0	0	0	0	0	0	0	0	0	0	0	0	0	0	1	0	1
724	75	6	2	0	0			0	28.1	0	8	8	1	49	1	2	0	0	0	0	0	0	0	0	0	0	0	0		0	0	0	0	0	0	0	0	0	0	0	0	0	0	0	0	0	0	0	1
725	78	6	2	0	0			0	22.6	1	28	37	0	52	1	2	0	0	0	0	0	0	0	0	0	0	0	1	10	0	1	0	0	0	0	0	0	0	0	0	0	0	0	0	0	0	0	0	1
726	84	7	1	0	0			0	32.9	2	22	29	9	63	5	5	0	0	0	0	1	0	0	0	1	0	1	0		0	1	1	1	0	1	1	0	1	0	1	0	0	0	0	0	0	1	0	1
727	76	6	1	0	0			0	30.1	0	16	30	6	63	0	0	0	0	0	0	0	0	0	0	0	0	1	1		0	0	1	0	0	1
728	73	6	2	0	0			0	24.5	2	12	17	2	47	1	1	0	0	0	0	0	0	1	0	0	0	1	1	6	0	1	1	0	0	0	0	0	0	0	0	0	0	0	0	0	0	0	0	0
729	63	5	2	0	0			0	34.7	2	36	38	5	46	0	1	0	0	0	0	0	0	1	1	0	0	1	1	7	0	0	1	0	0	0	0	0	0	0	0	0	0	0	0	0	0	0	0	1
730	53	4	2	0	0			0	35.2	0	4	4	1	42	0	0	0	0	0	0	0	0	1	0	0	0	1	0		0	0	0	0	0	0	0	0	0	0	0	0	0	0	0	0	0	0	0	0
731	82	7	2	0	0			0		4	11	20	2	64	0	2	0	0	0	0	0	0	1	0	0	0	1	0		0	1	0	0	0	1	0	0	0	0	0	0	0	0	0	0	0	0	0	1
732	42	3	2	0	0			0	27.1	0	2	3	0	34	0	0	0	0	0	0	0	0	0	0	0	0	0	0		0	1	0	0	0	0	0	0	0	0	0	0	0	0	0	0	0	0	0	0
733	54	4	2	0	0			0	44.8	1	9	15	3	49	0	2	1	0	0	0	0	0	1	0	0	0	1	0		0	1	0	0	0	0	0	0	0	0	0	0	0	0	0	0	0	0	0	1
734	35	2	2	0	0			0	27.4	4	5	9	0	36	0	0	0	0	0	0	0	0	1	0	0	0	1	0		0	0	0	0	0	0
735	87	7	1	0	0			0	28	0	7	12	0	52	2	2	0	0	0	0	0	0	0	0	0	0	0	0		0	0	0	0	0	1	0	0	0	0	0	0	0	1	0	0	0	0	0	1
736	56	4	2	0	0			0	24.3	0	12	14	0	39	0	1	0	0	0	0	0	0	0	0	0	0	1	0		0	1	0	0	0	0	0	0	0	0	0	0	0	0	0	0	0	0	0	1
737	53	4	2	0	0			0	26	0	7	7	2	44	0	1	0	0	0	0	0	0	0	0	0	0	0	0		0	0	0	0	0	0	0	0	0	0	0	0	0	0	0	0	0	0	0	1
738	63	5	2	0	0			0	25.5	1	5	6	2	43	1	1	0	0	0	0	0	0	0	0	0	0	0	0		0	0	0	0	0	0	0	0	0	0	0	0	0	0	0	0	0	0	0	0
739	85	7	1	0	0			0	24.5	1	8	9	1	55	0	2	0	0	0	0	0	0	0	0	0	0	0	0		0	0	0	0	0	1	0	0	0	0	0	0	0	0	0	0	0	0	0	1
740	81	7	1	1	1	6	6	1	28	0	41	41	7	66	2	3	0	0	0	0	0	0	0	0	0	0	0	1	37	1	0	1	1	0	1	0	0	0	0	0	0	0	0	0	0	0	0	0	0
741	65	5	2	0	0			0	26.6	0	2	8	3	64	6	1	0	0	0	0	0	0	0	0	0	0	0	0		0	0	0	0	0	0	0	0	0	0	0	0	0	0	0	1	0	0	0	0
742	45	3	2	0	0			0	35.6	3	12	16	0	42	1	1	0	0	0	0	0	0	1	0	0	0	1	0		0	0	0	0	0	0	0	0	0	0	0	0	0	0	0	0	0	0	0	0
743	70	5	1	0	0			0	24.4	4	6	15	0	53	0	0	0	0	0	0	0	0	0	0	0	0	0	0		0	1	0	0	0	0	0	0	0	0	0	0	0	0	0	0	0	0	0	0
744	69	5	2	0	0			0	24.7	2	3	10	0	53	1	1	0	0	0	0	0	0	0	0	0	0	0	0		0	0	0	0	0	0	0	0	0	0	0	0	0	0	0	0	0	0	0	0
745	39	2	2	1	1	1	1	1	28.8	4	13	17	4	34	1	1	0	0	0	0	0	0	1	0	0	0	1	1		0	1	1	0	0	0	0	0	0	0	0	0	0	0	0	0	0	0	0	0
746	78	6	2	0	0			0	27.2	2	5	9	0	51	0	1	0	0	0	0	0	0	1	0	0	0	1	0		0	0	0	0	0	0	0	0	0	0	0	0	0	0	0	0	0	0	0	1
747	39	2	2	0	0			0	24	3	1	4	0	34	0	0	0	0	0	0	0	0	1	0	0	0	1	0		0	0	0	0	0	0
748	68	5	1	0	0			0	26.8	0	13	43	1	52	0	0	0	1	0	0	0	1	0	0	0	0	0	1	23	0	0	0	0	0	0
749	71	6	1	0	0			0		0	2	4	1	50	3	1	0	0	0	0	0	0	0	0	0	0	0	0		0	0	0	0	0	0	0	0	0	0	0	0	0	1	0	0	0	1	0	0
750	66	5	1	0	0			0		0	3	8	0	50	1	2	0	0	0	0	0	0	0	0	0	0	0	0		0	0	0	0	0	1	0	0	0	0	0	0	0	0	0	0	0	0	0	0
751	71	6	2	0	1		78	0	23.5	0	37	78	0	37	0	0	0	0	0	0	0	0	0	0	0	0	0	1	61	0	1	0	1	1	0	0	0	0	0	0	0	0	0	0	0	0	0	0	0
752	47	3	2	0	0			0	27.1	0	6	7	2	39	0	0	0	0	0	0	0	0	1	0	0	0	1	0		0	1	0	0	0	0
753	62	5	2	0	0			0	26	3	4	9	0	49	1	1	1	0	0	0	0	0	1	0	0	0	1	0		0	1	0	0	0	0	0	0	0	0	0	0	0	0	0	0	0	0	0	0
754	73	6	2	0	0			0	24	0	2	14	2	47	1	1	0	0	0	0	0	0	0	0	0	0	0	0		0	0	0	0	0	0	0	0	0	0	0	0	0	0	0	0	0	1	0	0
755	80	6	1	0	0			0	22.9	2	5	8	0	59	0	2	0	0	0	0	0	0	0	0	0	0	0	0		0	0	0	0	0	1	0	0	0	0	0	0	0	0	0	0	0	0	0	1
756	43	3	1	0	0			0	28	3	12	19	3	45	1	1	0	0	0	0	0	0	0	0	0	0	0	1	6	0	0	0	0	0	0	0	0	0	0	0	0	0	0	0	0	0	0	0	0
757	49	3	1	0	0			0	29.7	1	5	9	3	44	0	1	0	0	0	0	0	0	1	0	0	0	1	0		0	0	0	0	0	1	0	0	0	0	0	0	0	0	0	0	0	0	0	0
758	71	6	1	0	0			0	30.8	0	7	17	6	70	1	2	0	0	0	0	1	0	0	0	1	0	0	1	6	1	0	1	0	0	0	0	0	0	0	0	0	0	0	0	0	0	0	0	1
759	73	6	2	0	0			0	25.3	3	11	17	2	67	9	1	0	0	0	0	0	0	1	0	0	0	1	0		0	0	0	0	0	0	0	1	1	1	0	0	0	0	1	0	0	0	0	0
760	79	6	2	0	0			0	24.8	5	43	81	4	59	2	3	0	0	0	0	0	0	1	0	0	0	1	1		1	1	0	0	0	0	0	0	0	0	0	0	0	0	0	0	0	1	0	1
761	52	4	1	0	0			0	25.8	2	5	13	1	37	1	1	1	0	0	0	0	0	1	0	0	0	1	0		0	1	0	0	0	0	0	0	0	0	0	0	0	0	0	0	0	0	0	1
762	82	7	1	0	0			0	29.9	0	31	36	5	64	1	2	1	0	0	0	0	0	1	0	0	0	1	1	8	0	1	1	0	0	1	0	0	0	0	0	0	0	0	0	0	0	1	0	0
763	35	2	2	0	0			0	31.9	0	5	8	2	41	5	0	0	0	0	0	0	0	1	0	0	0	1	0		0	1	0	0	0	0	0	0	0	0	0	0	0	0	0	1	0	0	0	0
764	56	4	2	0	0			0	30.3	3	11	18	5	44	5	5	0	0	0	0	0	0	1	0	0	0	1	0		0	1	0	0	0	0	1	0	1	0	0	0	0	0	0	0	0	0	0	1
765	71	6	2	0	0			0	29.4	3	9	12	2	53	0	1	0	0	0	0	0	0	1	0	0	0	1	0		0	1	0	0	0	0	0	0	0	0	0	0	0	0	0	0	0	0	0	1
766	44	3	1	0	0			0	36.3	1	2	5	2	47	0	0	0	0	0	0	0	0	1	0	0	0	1	0		0	0	0	0	0	0
767	55	4	1	0	0			0	32	0	3	13	0	39	0	0	0	0	0	0	0	0	0	0	0	0	0	0		0	0	0	0	0	0
768	77	6	2	0	0			0	28.4	0	13	13	1	49	0	1	0	0	0	0	0	0	0	0	0	0	0	0		0	0	0	0	0	0	0	0	0	0	0	0	0	0	0	0	0	0	0	1
769	69	5	2	0	0			0	26.3	0	13	13	4	48	1	2	0	0	0	0	0	0	1	0	0	0	1	0		0	0	0	0	0	0	0	0	0	0	0	0	0	0	0	0	0	0	0	1
770	47	3	1	0	0			0	30.4	0	6	11	1	39	0	0	0	0	0	0	0	0	1	0	0	0	1	0		0	0	0	0	0	0	0	0	0	0	0	0	0	0	0	0	0	0	0	0
771	52	4	2	0	0			0	25.4	0	27	49	6	51	0	1	0	0	0	0	0	0	1	0	0	0	1	1	11	0	0	1	0	0	0	0	0	0	0	0	0	0	0	0	0	0	0	0	1
772	72	6	2	0	0			0	22.5	0	4	6	0	45	1	2	0	0	0	0	0	0	0	0	0	0	0	0		0	0	0	0	0	0	0	0	0	0	0	0	0	0	0	0	0	0	0	1
773	61	5	2	1	1	7	7	1	34.6	0	7	7	9	62	1	3	0	1	0	1	0	1	0	1	0	0	0	1	7	1	0	1	1	0	2	0	0	0	0	0	0	0	0	0	0	0	0	0	1
774	54	4	2	0	0			0	26.2	1	7	10	0	34	0	0	1	0	0	0	0	0	1	0	0	0	1	0		0	0	0	0	0	0	0	0	0	0	0	0	0	0	0	0	0	0	0	0
775	67	5	2	0	0			0	28.4	7	36	60	6	55	1	1	0	0	0	0	0	1	0	0	0	0	1	1	50	1	1	0	0	0	0	0	0	0	0	0	0	0	0	0	0	0	0	0	0
776	71	6	2	1	1	1	1	1	21.3	0	14	14	3	47	1	1	0	0	0	0	0	0	0	0	0	0	1	0		0	1	0	0	0	1	0	0	0	0	0	0	0	0	0	0	0	0	0	0
777	64	5	1	0	0			0	23.3	6	3	10	2	49	0	0	0	0	0	0	0	0	0	0	0	0	0	0		0	0	0	0	0	0	0	0	0	0	0	0	0	0	0	0	0	0	0	0
778	69	5	1	0	0			0		0	2	13	1	46	0	0	0	0	0	0	0	0	0	0	0	0	0	0		0	0	0	0	0	0	0	0	0	0	0	0	0	0	0	0	0	0	0	0
779	55	4	1	0	0			0	27.7	1	7	10	0	56	6	0	1	0	0	0	0	0	1	0	0	0	1	0		0	0	0	0	0	0	0	0	0	0	0	0	0	0	1	0	0	0	0	0
780	79	6	1	0	0			0	21.1	0	10	11	1	47	1	2	0	0	0	0	0	0	0	0	0	0	0	0		0	0	0	0	0	0	0	0	0	0	0	0	0	0	0	0	0	0	0	1
781	64	5	2	1	1	3	3	1	36.2	0	33	33	5	51	1	2	0	0	0	0	0	0	1	0	0	0	1	1		0	1	1	1	0	0	0	0	0	0	0	0	0	0	0	0	0	0	0	1
782	90	7	1	0	0			0	21.2	1	18	19	2	50	3	4	0	0	0	0	0	0	1	0	0	0	1	0		0	0	0	0	0	1	0	0	0	0	0	0	0	0	0	0	0	0	0	1
783	51	4	2	0	0			0	25.2	2	5	7	3	45	0	0	0	0	0	0	0	0	0	0	0	0	0	0		0	0	0	0	0	0
784	63	5	2	0	0			0	36.6	8	7	15	0	46	1	1	0	0	0	0	0	0	1	0	0	0	1	0		0	1	0	0	0	0	0	0	0	0	0	0	0	0	0	0	0	0	0	0
785	69	5	2	0	0			0	22.8	0	7	8	0	43	2	3	1	0	0	0	0	0	1	0	0	0	1	0		0	0	0	0	0	0	1	0	1	0	0	0	0	0	0	0	0	0	0	1
786	72	6	2	0	0			0	29.9	6	6	24	1	42	2	3	1	0	0	0	0	0	1	0	0	0	1	0		0	1	0	0	0	0	0	0	0	0	0	0	0	0	0	0	0	1	0	1
787	39	2	1	0	0			0	22.7	4	3	12	0	32	0	0	0	0	0	0	0	0	0	0	0	0	0	0		0	0	0	0	0	0	0	0	0	0	0	0	0	0	0	0	0	0	0	0
788	81	7	2	1	1			0	30.1	1	33		8	70	2	4	1	0	0	0	0	0	1	0	0	0	1	1		0	1	1	0	0	1	0	0	0	0	0	0	0	0	0	0	0	1	0	1
789	47	3	1	0	0			0	25	0	10	10	10	51	0	0	0	0	0	1	1	0	0	1	1	0	0	1	10	1	0	1	0	0	0	0	0	0	0	0	0	0	0	0	0	0	0	0	0
790	54	4	2	0	0			0	22.9	0	20	25	5	41	0	0	0	0	0	0	0	0	0	0	0	0	1	0		0	1	0	0	0	0
791	52	4	2	0	0			0	27.1	7	6	16	0	42	0	1	0	0	0	0	0	0	1	0	0	0	1	0		0	1	0	0	0	0	0	0	0	0	0	0	0	0	0	0	0	0	0	1
792	55	4	2	0	0			0	32.4	0	9	10	0	37	2	2	0	0	0	0	0	0	0	0	0	0	1	0		0	1	0	0	0	0	0	0	0	0	0	0	0	0	0	0	0	0	0	1
793	47	3	1	0	0			0	23.1	0	1	2	0	42	0	0	0	0	0	0	0	0	0	0	0	0	0	0		0	0	0	0	0	0	0	0	0	0	0	0	0	0	0	0	0	0	0	0
794	47	3	1	0	0			0	24.2	0	4	4	0	42	0	0	1	0	0	0	0	0	1	0	0	0	1	0		0	0	0	0	0	0
795	87	7	2	0	0			0	31.6	6	5	14	1	55	0	2	0	0	0	0	0	0	0	0	0	0	0	0		0	1	0	0	0	1	0	0	0	0	0	0	0	0	0	0	0	0	0	1
796	68	5	1	0	0			0	29.7	2	21	34	6	51	0	1	0	0	0	0	0	1	1	1	0	0	1	1	11	0	1	1	0	0	0	0	0	0	0	0	0	0	0	0	0	0	0	0	1
797	88	7	2	0	0			0	31.6	1	59	84	5	62	1	2	0	0	0	0	0	0	0	0	0	0	0	1	59	1	0	1	0	0	2	0	0	0	0	0	0	0	0	0	0	0	0	0	0
798	44	3	1	0	0			0		0	1	5	0	42	0	0	0	0	0	0	0	0	0	0	0	0	0	0		0	0	0	0	0	0	0	0	0	0	0	0	0	0	0	0	0	0	0	0
799	67	5	2	0	0			0		0	83		0	52	0	1	1	0	0	0	0	0	1	0	0	0	1	1	84	1	1	1	0	0	0	0	0	0	0	0	0	0	0	0	0	0	0	0	1
800	55	4	2	0	0			0	24.7	1	3	11	0	37	0	0	0	0	0	0	0	0	0	0	0	0	0	0		0	1	0	0	0	0	0	0	0	0	0	0	0	0	0	0	0	0	0	0
801	87	7	1	1	1	5	5	1	33.2	1	8	9	6	72	2	2	0	0	0	0	0	0	0	0	0	0	0	1	1	0	1	0	1	0	0	0	0	0	0	0	0	0	0	0	0	0	0	0	1
802	54	4	2	0	0			0	32.4	1	2	4	0	39	2	0	0	0	0	0	0	0	0	0	0	0	0	0		0	0	0	0	0	0	0	0	0	0	0	0	0	1	0	0	0	0	0	0
803	69	5	2	0	0			0	28.5	0	7	12	0	46	0	0	0	0	0	0	0	0	0	0	0	0	0	0		0	1	0	0	0	0
804	50	3	2	0	0			0	33.2	1	36	40	7	52	0	0	0	1	0	1	0	1	0	1	1	0	0	1	57	0	0	1	1	0	0
805	66	5	2	1	1	10	10	1	28.8	0	10	10	9	58	0	0	0	1	0	1	1	1	0	1	1	0	0	1	10	0	0	1	1	1	0
806	78	6	2	1	1		69	0	38.9	0	80	80	1	58	0	1	1	0	0	0	0	0	1	0	0	0	1	1	73	0	1	1	0	0	1	0	0	0	0	0	0	0	0	0	0	0	0	0	1
807	73	6	2	0	0			0	26.6	1	10	15	2	63	7	2	0	0	0	0	0	0	1	0	0	0	1	0		0	1	0	0	0	1	0	0	0	0	0	0	0	0	1	0	0	1	0	0
808	60	4	2	0	0			0	38	4	9	15	0	46	0	1	0	0	0	0	0	0	1	0	0	0	1	0		0	1	0	0	0	0	0	0	0	0	0	0	0	0	0	0	0	0	0	1
809	79	6	2	0	1		36	0	29.2	0	1	36	7	51	1	2	0	0	0	0	0	1	1	0	0	0	1	1	0	0	0	0	0	0	0	0	0	0	0	0	0	0	0	0	0	0	0	0	1
810	87	7	1	1	1	11	11	1	23.7	0	20	20	5	75	2	3	0	0	0	0	0	0	0	0	0	0	1	1	18	0	1	1	1	0	2	0	0	0	0	1	0	0	0	0	0	0	0	0	1
811	73	6	2	0	0			0	31.6	7	7	16	0	47	1	1	0	0	0	0	0	0	1	0	0	0	1	0		0	1	0	0	0	0	0	0	0	0	0	0	0	0	0	0	0	1	0	0
812	55	4	2	0	0			0	25.3	0	2	4	0	51	5	0	0	0	0	0	0	0	0	0	0	0	0	0		0	0	0	0	0	0	0	0	0	0	0	0	0	0	0	1	0	0	0	0
813	44	3	2	0	0			0	30.6	3	4	11	1	48	2	0	0	0	0	0	0	0	0	0	0	0	0	0		0	1	0	0	0	0	0	0	0	0	0	0	0	0	0	1	0	0	0	0
814	32	2	1	0	0			0	28.7	4	1	10	0	37	0	0	0	0	0	0	0	0	0	0	0	0	0	0		0	0	0	0	0	0
815	82	7	1	0	0			0	29.7	0	2	10	0	52	2	4	0	0	0	0	0	0	0	0	0	0	0	0		0	0	0	0	0	2	0	0	0	0	0	0	0	0	0	0	0	1	0	1
816	78	6	1	0	0			0	31.6	1	9	12	1	52	4	4	0	0	0	0	0	0	0	0	0	0	1	0		0	0	0	0	0	0	0	0	0	0	0	0	0	1	0	0	0	1	0	1
817	86	7	2	1	1	14	14	1	28.4	0	21	21	9	67	1	2	0	0	0	0	0	1	0	1	0	0	1	1	13	0	1	1	0	0	2	0	0	0	0	0	0	0	0	0	0	0	0	0	0
818	61	5	2	0	0			0	30.2	1	7	9	3	46	1	2	1	0	0	0	0	0	1	0	0	0	1	0		0	1	0	0	0	0	0	0	0	0	0	0	0	0	0	0	0	0	0	0
819	60	4	2	0	0			0	28	4	18	27	0	45	0	3	0	0	0	0	0	0	1	0	0	0	1	0		0	1	0	0	0	1	0	0	0	0	0	0	0	0	0	0	0	0	0	1
820	77	6	2	0	0			0	24	8	4	22	0	55	1	2	1	0	0	0	0	0	1	0	0	0	1	0		0	0	0	0	0	0	0	0	0	0	0	0	0	0	0	0	0	0	0	1
821	91	8	1	0	0			0	31.1	0	48	100	1	52	2	4	0	0	0	0	0	0	1	0	0	0	1	1	32	0	1	1	0	0	1	0	0	0	0	0	0	0	0	0	0	0	1	0	0
822	96	8	2	1	1	26	26	1	28.1	1	26	27	0	57	1	3	0	0	0	0	0	0	0	0	0	0	1	1	14	0	1	1	0	0	1	0	0	0	0	0	0	0	0	0	0	0	0	0	1
823	61	5	2	0	0			0	28.4	3	9	17	5	48	1	3	0	0	0	0	0	0	1	0	0	0	1	0		0	1	0	0	0	0	1	0	1	0	0	0	0	0	0	0	0	0	0	1
824	71	6	1	0	0			0	23.1	2	7	16	0	50	0	0	0	0	0	0	0	0	0	0	0	0	0	0		0	0	0	0	0	0	0	0	0	0	0	0	0	0	0	0	0	0	0	0
825	76	6	2	0	0			0	26.9	1	4	12	1	51	0	1	1	0	0	0	0	0	1	0	0	0	1	0		0	0	0	0	0	0	0	0	0	0	0	0	0	0	0	0	0	0	0	0
826	69	5	1	0	0			0		1	7	8	1	46	1	1	0	0	0	0	0	0	0	0	0	0	0	0		0	1	0	0	0	0	0	0	0	0	0	0	0	0	0	0	0	1	0	0
827	80	6	2	0	0			0		1	1	32	1	55	2	4	0	0	0	0	0	0	0	0	0	0	0	0		0	0	0	0	0	1	0	0	0	0	0	0	0	0	0	0	0	0	0	1
828	47	3	2	0	0			0	24.5	2	25	34	3	42	0	0	1	0	0	0	0	0	1	0	0	0	1	1	16	0	1	1	0	0	0
829	29	1	2	0	0			0	26.3	1	1	5	0	43	0	1	0	0	0	1	0	0	0	1	0	0	1	0		0	0	1	0	0	1
830	70	5	1	0	0			0	26.9	4	11	24	3	50	1	0	0	0	0	0	0	0	0	0	0	0	0	1	4	0	1	1	0	0	0	0	0	0	0	0	0	0	0	0	0	0	0	0	0
831	81	7	1	0	0			0	24	0	12	16	2	52	0	2	0	0	0	0	0	0	0	0	0	0	1	1	4	0	1	1	0	0	1	0	0	0	0	0	0	0	0	0	0	0	0	0	1
832	90	7	2	0	0			0	23.9	21	29		3	64	4	2	1	0	0	0	0	0	1	0	0	0	1	1		0	1	1	0	0	1	0	0	0	0	0	0	0	1	0	0	0	0	0	0
833	39	2	1	0	0			0	24	2	6	11	0	36	0	0	1	0	0	0	0	0	1	0	0	0	1	0		0	0	0	0	0	0	0	0	0	0	0	0	0	0	0	0	0	0	0	0
834	71	6	2	0	0			0	29.2	2	47	58	4	63	1	1	0	0	0	0	0	0	0	0	0	0	0	1	33	1	1	0	1	0	0	0	0	0	0	0	0	0	0	0	0	0	1	0	0
835	56	4	2	0	0			0		2	4	10	0	45	1	2	0	0	0	0	0	0	0	0	0	0	0	0		0	0	0	0	0	0	0	0	0	0	0	0	0	0	0	0	0	0	0	1
836	39	2	2	0	0			0	36.2	4	3	12	1	40	1	0	0	0	0	0	0	0	0	0	0	0	0	0		0	0	0	0	0	0	0	0	0	0	0	0	0	0	0	0	0	0	0	0
837	65	5	1	0	0			0	23	1	3	7	1	38	2	1	0	0	0	0	0	0	0	0	1	0	0	0		0	0	0	0	0	0	0	0	0	1	0	0	0	0	0	0	0	0	0	1
838	71	6	2	0	0			0	25.9	7	12	22	0	50	0	0	1	0	0	0	0	0	1	0	0	0	1	1	5	0	1	1	0	0	0
839	80	6	2	0	0			0	26	2	91		7	80	6	1	1	0	0	0	0	0	1	1	0	0	1	1	154	1	0	1	1	0	1	0	0	0	0	0	0	0	0	1	0	0	0	0	0
840	81	7	1	1	1	18	18	1	17.6	0	18	18	3	56	2	2	0	0	0	0	0	0	0	0	0	0	0	1	10	0	0	0	1	0	1	0	0	0	1	0	0	0	0	0	0	0	0	0	1
841	74	6	2	1	1		48	0	32	0	87	87	7	71	0	1	0	1	0	1	0	1	0	1	0	0	0	1	163	1	0	1	1	0	0	0	0	0	0	0	0	0	0	0	0	0	0	0	1
842	47	3	2	0	0			0	29.3	9	3	12	1	42	0	0	0	0	0	0	0	0	0	0	0	0	0	0		0	0	0	0	0	0
843	72	6	2	0	0			0	23.4	0	29	46	9	61	0	2	0	1	0	1	0	1	0	1	0	0	0	1	49	1	0	1	0	0	1	0	0	0	0	0	0	0	0	0	0	0	0	0	1
844	66	5	1	0	0			0	26.3	0	8	9	5	53	1	2	0	1	0	1	0	1	0	1	0	0	1	1	5	0	0	1	0	0	0	0	0	0	0	0	0	0	0	0	0	0	0	0	1
845	55	4	2	0	0			0	41	0	9	14	0	42	1	1	1	0	0	0	0	0	1	0	0	0	1	0		0	0	0	0	0	0	0	0	0	0	0	0	0	0	0	0	0	0	0	0
846	49	3	1	0	0			0	29.8	0	76	104	6	63	0	0	0	1	0	0	0	1	0	0	0	0	1	1	120	1	1	1	0	1	0
847	57	4	2	0	0			0		4	4	9	0	42	0	0	1	0	0	0	0	0	1	0	0	0	1	0		0	0	0	0	0	0	0	0	0	0	0	0	0	0	0	0	0	0	0	0
848	53	4	1	0	0			0	34.5	3	19	24	0	42	0	0	1	0	0	0	0	0	1	0	0	0	1	0		0	1	0	0	0	0
849	68	5	1	1	1	6	6	1	36.8	1	26	27	9	59	2	1	0	0	0	0	0	1	1	1	0	0	1	1	26	0	1	1	0	0	0	0	0	0	0	0	0	0	0	0	0	0	0	0	0
850	67	5	1	0	0			0	34.6	4	32	58	5	67	4	5	1	0	0	0	1	1	1	0	1	0	1	1	15	1	0	1	0	0	0	1	0	1	0	0	0	0	0	0	0	0	1	0	1
851	68	5	2	1	1	14	14	1	27.7	0	29	29	8	57	1	2	1	0	0	0	0	0	1	0	0	0	1	1	22	0	1	1	1	0	0	0	0	0	0	0	0	0	0	0	0	0	0	0	1
852	79	6	2	1	1	7	7	1	23.9	7	58	65	9	72	1	3	1	0	0	0	0	1	1	0	0	0	1	1	57	0	1	1	1	0	0	0	0	0	0	0	0	0	0	0	0	0	0	0	1
853	77	6	1	0	0			0	37.4	1	26	27	7	56	1	2	0	0	0	1	0	0	0	1	0	0	1	1	16	0	0	1	0	0	0	0	0	0	0	0	0	0	0	0	0	0	0	0	1
854	78	6	2	1	1	22	22	1	35.2	0	46	46	8	60	1	3	0	0	0	0	0	0	0	0	0	0	1	1	43	0	1	1	0	0	1	0	0	0	0	0	0	0	0	0	0	0	0	0	1
855	55	4	2	0	0			0	24.9	1	4	13	0	39	0	1	0	0	0	0	0	0	1	0	0	0	1	0		0	1	0	0	0	0	0	0	0	0	0	0	0	0	0	0	0	0	0	1
856	80	6	2	0	0			0		0	19	32	0	63	8	4	0	0	0	0	0	0	0	0	0	0	0	1	5	0	1	0	0	0	1	0	0	0	0	0	0	0	0	1	0	0	0	0	1
857	74	6	2	0	0			0		1	34	28	5	51	0	1	0	0	0	0	0	0	0	0	0	0	1	0		0	1	0	0	0	0	0	0	0	0	0	0	0	0	0	0	0	0	0	1
858	80	6	2	1	1	11	11	1	26.8	3	12	15	10	75	1	3	1	0	0	0	0	1	1	1	0	0	1	1	12	0	1	1	1	0	1	0	0	0	0	0	0	0	0	0	0	0	1	0	1
859	60	4	2	0	0			0	29.5	0	5	12	1	46	1	2	0	0	0	0	0	0	0	0	0	0	0	0		0	0	0	0	0	0	0	0	0	0	0	0	0	0	0	0	0	0	0	1
860	94	8	1	0	0			0		0	5	29	0	59	1	3	0	0	0	0	0	0	0	0	0	0	0	0		0	0	0	0	0	1	0	0	0	0	0	0	0	0	0	0	0	0	0	1
861	54	4	2	0	0			0	25	11	4	21	3	48	1	1	0	0	0	0	0	0	0	0	0	0	1	0		0	1	0	0	0	0	0	0	0	0	0	0	0	0	0	0	0	0	0	0
862	74	6	2	0	0			0	24.6	2	5	8	0	47	0	0	0	0	0	0	0	0	1	0	0	0	1	0		0	1	0	0	0	0	0	0	0	0	0	0	0	0	0	0	0	0	0	0
863	91	8	1	0	0			0		1	3	15	1	55	1	3	0	0	0	0	0	0	0	0	0	0	0	0		0	0	0	0	0	1	0	0	0	0	0	0	0	0	0	0	0	0	0	1
864	86	7	2	0	0			0		1	4	7	4	59	3	4	0	0	0	0	0	0	0	0	0	0	0	0		0	0	0	0	0	1	1	0	1	0	0	0	0	0	0	0	0	0	0	1
865	51	4	2	0	0			0	32.9	0	10	13	0	29	3	2	1	0	0	0	0	0	1	0	0	0	1	0		0	0	0	0	0	0	1	0	1	0	0	0	0	1	0	0	0	0	0	1
866	69	5	2	0	0			0		2	45	53	1	52	0	1	1	0	0	0	0	0	1	0	0	0	1	1	15	0	1	1	0	0	0	0	0	0	0	0	0	0	0	0	0	0	0	0	1
867	71	6	2	0	0			0	28.7	6	7	14	0	50	1	2	0	0	0	0	0	0	0	0	0	0	0	0		0	0	0	0	0	0	0	0	0	0	0	0	0	0	0	0	0	0	0	1
868	23	1	1	0	0			0		1	2	6	1	41	0	1	0	0	0	0	0	0	0	0	0	0	0	0		0	0	0	0	0	2
869	57	4	2	0	0			0	41.3	1	10	15	5	42	1	2	0	0	0	0	0	0	1	0	0	0	1	0		0	0	0	0	0	0	0	0	0	0	0	0	0	0	0	0	0	0	0	1
870	57	4	1	0	0			0	35.4	1	7	10	3	42	0	1	1	0	0	0	0	0	1	0	0	0	1	0		0	1	0	0	0	0	0	0	0	0	0	0	0	0	0	0	0	0	0	1
871	92	8	1	0	0			0	27.8	0	41		4	60	8	6	0	0	0	0	0	0	1	0	0	0	1	1		0	0	1	0	0	1	0	0	0	1	0	0	0	0	0	0	0	1	0	1
872	92	8	1	0	1	6	6	1		1	4	7	1	59	3	2	1	0	0	0	0	0	1	0	0	0	1	0		0	1	0	0	0	1	0	0	0	0	0	0	0	1	0	0	0	0	0	0
873	41	3	2	0	0			0	24.2	3	7	10	0	42	0	0	1	0	0	0	0	0	1	0	0	0	1	0		0	0	0	0	0	0
874	71	6	2	1	1	7	7	1	26.3	0	62	62	8	71	0	1	1	0	0	0	0	0	1	0	0	0	1	1	113	1	1	1	1	0	0	0	0	0	0	0	0	0	0	0	0	0	0	0	1
875	44	3	2	0	0			0		1	8	9	1	39	0	0	0	0	0	0	0	0	1	0	0	0	1	0		0	1	0	0	0	0	0	0	0	0	0	0	0	0	0	0	0	0	0	0
876	64	5	1	0	0			0	20.1	3	2	8	1	49	1	2	1	0	0	0	0	0	1	0	0	0	1	0		0	0	0	0	0	0	0	0	0	0	0	0	0	0	0	0	0	0	0	1
877	78	6	2	1	1			0	27.4	3	64		9	89	7	3	1	0	0	0	0	0	1	0	0	0	1	1	86	1	0	1	1	0	0	0	0	0	0	0	0	0	0	1	0	0	0	0	1
878	72	6	2	0	0			0	25.5	0	26	35	7	62	0	0	0	1	0	1	0	1	0	1	0	0	1	1	14	0	1	1	0	0	0
879	59	4	2	0	0			0	31.4	0	8	14	0	42	0	0	0	0	0	0	0	0	0	0	0	0	0	0		0	0	0	0	0	0	0	0	0	0	0	0	0	0	0	0	0	0	0	0
880	44	3	2	0	0			0		3	60	74	7	64	1	1	1	0	0	0	0	0	1	0	0	0	1	1	79	1	0	1	0	0	0	0	0	0	0	0	0	0	0	0	0	0	0	0	0
881	46	3	1	0	0			0		0	1	6	0	42	0	1	0	0	0	0	0	0	0	0	0	0	0	0		0	0	0	0	0	0	0	0	0	0	0	0	0	0	0	0	0	0	0	1
882	47	3	2	0	0			0	24.1	0	1	6	0	37	0	0	0	0	0	0	0	0	0	0	0	0	0	0		0	0	0	0	0	0
883	40	2	2	0	0			0	24.7	0	1	3	1	44	0	0	0	0	0	0	0	0	0	0	0	0	0	0		0	0	0	0	0	0
884	62	5	2	0	0			0	23	1	24	35	3	58	1	1	1	0	0	0	0	0	1	0	0	0	1	1	14	0	1	1	0	0	0	0	0	0	0	0	0	0	0	0	0	0	0	0	0
885	59	4	2	0	0			0	31.3	4	13	17	0	42	1	1	0	0	0	0	0	0	1	0	0	0	1	0		0	0	0	0	0	0	0	0	0	0	0	0	0	0	0	0	0	0	0	0
886	72	6	2	0	0			0	28.1	6	14	20	1	66	6	1	0	0	0	0	0	0	1	0	0	0	1	0		0	1	0	0	0	0	0	0	0	0	0	0	0	0	1	0	0	0	0	1
887	75	6	2	0	0			0	27.7	2	21	23	0	55	1	1	0	0	0	0	0	0	0	0	0	0	1	0		0	1	0	0	0	0	0	0	0	0	0	0	0	0	0	0	0	0	0	0
888	66	5	2	0	0			0	27.3	5	4	12	3	46	4	1	0	0	0	0	0	0	0	0	0	0	0	0		0	1	0	0	0	0	0	0	0	1	0	0	0	1	0	0	0	0	0	1
889	71	6	1	1	1		32	0	17.5	2	32	34	0	53	1	2	1	0	0	0	0	0	1	0	0	0	1	1	29	0	1	0	0	0	0	0	0	0	0	0	0	0	0	0	0	0	1	0	1
890	55	4	1	0	0			0	28.3	3	5	19	0	48	2	0	1	0	0	0	0	0	1	0	0	0	1	0		0	1	0	0	0	0	0	0	0	0	0	0	0	0	0	1	0	0	0	0
891	71	6	1	0	0			0	19.6	2	2	8	1	47	1	2	0	0	0	0	0	0	0	0	0	0	0	0		0	0	0	0	0	0	0	0	0	0	0	0	0	0	0	0	0	0	0	0
892	69	5	2	0	0			0	37.9	0	8	8	2	41	0	1	0	0	0	0	0	0	0	0	0	0	0	0		0	1	0	0	0	0	0	0	0	0	0	0	0	0	0	0	0	0	0	1
893	78	6	1	1	1	17	17	1	30.9	0	17	17	3	55	7	2	1	0	0	0	0	0	1	0	0	0	1	1	15	0	1	1	0	0	0	1	0	1	0	0	0	0	0	1	0	0	0	0	1
894	74	6	1	0	0			0	30.5	0	35	40	6	55	0	3	0	0	0	0	0	1	1	1	0	0	1	1	15	0	1	1	1	0	1	0	0	0	0	0	0	0	0	0	0	0	0	0	1
895	80	6	2	1	1		35	0	30.8	3	67	70	6	66	1	2	1	0	0	0	0	0	1	0	0	0	1	1	109	1	1	1	1	0	0	0	0	0	0	0	0	0	0	0	0	0	0	0	1
896	90	7	2	0				0		38	3		0	71	5	6	0	0	0	1	1	0	0	1	1	0	0	1	0	0	0	1	1	0	2	1	0	1	0	0	0	0	1	0	0	0	0	0	1
897	66	5	1	0	0			0	27.7	0	11	13	3	53	0	0	0	1	0	0	0	1	0	0	0	0	1	1	5	0	0	0	0	0	0
898	56	4	2	0	0			0	31.6	2	12	25	1	39	0	1	0	0	0	0	0	0	1	0	0	0	1	1	9	0	1	1	0	0	0	0	0	0	0	0	0	0	0	0	0	0	0	0	1
899	64	5	2	0	0			0		1	7	14	3	43	0	1	0	0	0	0	0	0	0	0	0	0	1	0		0	1	0	0	0	0	0	0	0	0	0	0	0	0	0	0	0	0	0	1
900	62	5	2	0	0			0		5	21	30	4	74	7	2	1	0	0	0	0	0	1	0	0	0	1	1	15	0	1	1	1	0	0	0	0	0	0	0	0	0	0	1	0	0	0	0	1
901	85	7	2	0	0			0	32.9	3	10	17	4	55	1	2	0	0	0	0	0	0	1	0	0	0	1	0		0	1	0	0	0	0	0	0	0	0	0	0	0	0	0	0	0	0	0	1
902	47	3	2	0	0			0	25.8	1	3	9	1	42	0	0	0	0	0	0	0	0	0	0	0	0	1	0		0	1	0	0	0	0
903	70	5	2	0	0			0	32.1	7	17	27	8	59	1	2	1	0	0	0	0	0	1	0	0	0	1	1	11	0	1	1	1	0	0	0	0	0	0	0	0	0	0	0	0	0	0	0	1
904	66	5	1	0	0			0	21.3	2	8	15	4	68	9	1	0	0	0	0	0	0	0	0	0	0	1	0		0	1	0	0	0	0	0	0	0	0	0	0	0	0	1	0	0	0	0	1
905	70	5	2	0	0			0	28	5	21	25	0	50	1	2	0	0	0	0	0	0	0	0	0	0	0	0		0	1	0	0	0	0	0	0	0	0	0	0	0	0	0	0	0	0	0	1
906	52	4	2	0	0			0	25	2	11	24	3	37	0	0	1	0	0	0	0	0	1	0	0	0	1	0		0	1	0	0	0	0	0	0	0	0	0	0	0	0	0	0	0	0	0	0
907	27	1	1	0	0			0	31.2	1	1	5	1	37	0	0	0	0	0	0	0	0	0	0	0	0	0	0		0	0	0	0	0	0
908	92	8	1	0	0			0	22	0	5	66	4	75	4	3	1	0	0	0	0	0	1	0	0	0	1	0		0	0	0	0	0	1	0	0	0	0	0	0	0	0	0	1	0	0	0	1
909	63	5	2	0	0			0	25.9	3	11	19	2	38	1	2	1	0	0	0	0	0	1	0	0	0	1	0		0	1	0	0	0	0	0	0	0	0	0	0	0	0	0	0	0	0	0	1
910	46	3	2	0	0			0	33.9	2	6	10	0	39	0	0	1	0	0	0	0	0	1	0	0	0	1	0		0	1	0	0	0	0	0	0	0	0	0	0	0	0	0	0	0	0	0	0
911	44	3	2	0	0			0	33.6	1	9	14	0	46	0	1	1	0	0	0	0	0	1	0	0	0	1	0		0	1	0	0	0	0	0	0	0	0	0	0	0	0	0	0	0	0	0	1
912	73	6	1	0	0			0	24.4	0	61	68	6	55	3	1	0	0	0	0	0	1	1	1	0	0	1	1	57	1	1	1	0	0	0	0	0	0	1	0	0	0	0	0	0	0	0	0	1
913	43	3	2	0	0			0	24.2	1	1	5	0	42	0	0	0	0	0	0	0	0	0	0	0	0	0	0		0	0	0	0	0	0
914	51	4	2	0	0			0		1	7	11	1	42	0	0	0	0	0	0	0	0	1	0	0	0	1	0		0	1	0	0	0	0
915	69	5	2	0	0			0	26	0	14	23	0	48	1	2	1	0	0	0	0	0	1	0	0	0	1	0		0	1	0	0	0	0	0	0	0	0	0	0	0	0	0	0	0	1	0	1
916	41	3	2	0	0			0	24	5	24	36	3	53	0	0	0	0	0	0	0	0	1	0	0	0	1	1	18	0	1	1	0	0	0	0	0	0	0	0	0	0	0	0	0	0	0	0	0
917	51	4	2	0	0			0	33.4	5	3	10	0	42	0	0	1	0	0	0	0	0	1	0	0	0	1	0		0	0	0	0	0	0	0	0	0	0	0	0	0	0	0	0	0	0	0	0
918	75	6	2	0	0			0	24.8	1	2	5	1	49	0	1	0	0	0	0	0	0	0	0	0	0	0	0		0	0	0	0	0	0	0	0	0	0	0	0	0	0	0	0	0	0	0	1
919	77	6	2	0	0			0		1	11	12	2	67	1	2	0	0	0	0	0	0	1	0	0	0	1	0		0	1	0	0	0	0	0	0	0	0	0	0	0	0	0	0	0	1	0	1
920	55	4	2	0	0			0	27.3	3	10	21	2	34	0	1	1	0	0	0	0	0	1	0	0	0	1	0		0	1	0	0	0	0	0	0	0	0	0	0	0	0	0	0	0	0	0	1
921	58	4	1	0	0			0	25	0	1	2	0	42	1	2	0	0	0	0	0	0	0	0	0	0	0	0		0	0	0	0	0	0	0	0	0	0	0	0	0	0	0	0	0	0	0	1
922	69	5	2	0	0			0	26.3	0	3	13	0	46	1	3	0	0	0	0	0	0	0	0	0	0	0	0		0	0	0	0	0	0	0	0	0	0	0	0	0	0	0	0	0	0	0	1
923	48	3	2	0	0			0	24.7	1	11	15	1	37	0	0	1	0	0	0	0	0	1	0	0	0	1	0		0	1	0	0	0	0	0	0	0	0	0	0	0	0	0	0	0	0	0	0
924	55	4	2	0	0			0	27.7	1	21	32	9	54	0	0	0	1	0	0	0	1	0	1	0	0	0	1	6	0	0	1	1	0	0
925	62	5	1	0	0			0		5	5	18	0	46	0	0	1	0	0	0	0	0	1	0	0	0	1	0		0	1	0	0	0	0	0	0	0	0	0	0	0	0	0	0	0	0	0	0
926	95	8	2	1	1	16	16	1	23.6	16	16	32	4	70	2	4	1	0	0	1	0	0	1	1	0	0	1	0		0	1	1	0	0	1	0	0	0	0	0	0	0	0	0	0	0	0	0	1
927	90	7	1	0	0			0	25	1	1	6	1	50	1	1	0	0	0	0	0	0	0	0	0	0	0	0		0	0	0	0	0	0	0	0	0	0	0	0	0	0	0	0	0	0	0	0
928	71	6	2	0	0			0	28.7	2	17	23	3	50	0	1	0	0	0	0	0	0	0	0	0	0	1	0		0	1	0	0	0	0	0	0	0	0	0	0	0	0	0	0	0	0	0	1
929	71	6	2	0	0			0	25.5	0	5	9	1	54	0	0	1	0	0	0	0	0	1	0	0	0	1	0		0	1	0	0	0	0	0	0	0	0	0	0	0	0	0	0	0	0	0	0
930	99	8	2	1	1	22	22	1	33.1	10	22	32	2	52	2	4	0	0	0	0	0	0	1	0	0	0	1	0		0	1	0	0	0	1	1	0	1	0	0	0	0	0	0	0	0	0	0	1
931	43	3	2	0	0			0	25	2	5	9	0	45	1	1	0	0	0	0	0	0	0	0	0	0	0	0		0	0	0	0	0	0	0	0	0	0	0	0	0	0	0	0	0	0	0	0
932	35	2	2	0	0			0	27.8	0	15	18	0	29	0	0	0	0	0	0	0	0	0	0	0	0	1	1	11	0	0	1	0	0	0
933	90	7	2	0	0			0	27.8	0	6	11	6	52	6	5	0	0	0	0	1	0	0	0	1	0	0	0		0	0	0	0	0	1	1	0	1	1	0	0	0	0	0	0	0	0	0	1
934	58	4	2	0	0			0	26.9	0	2	7	0	37	1	2	0	0	0	0	0	0	0	0	0	0	0	0		0	0	0	0	0	0	0	0	0	0	0	0	0	0	0	0	0	0	0	1
935	74	6	2	0	0			0	31.6	1	2	5	1	50	0	1	0	0	0	0	0	0	1	0	0	0	1	0		0	0	0	0	0	0	0	0	0	0	0	0	0	0	0	0	0	0	0	1
936	61	5	2	0	0			0	30	0	5	8	0	41	0	0	1	0	0	0	0	0	1	0	0	0	1	0		0	0	0	0	0	0
937	84	7	1	1	1	17	17	1	24.9	7	17	24	0	55	0	2	0	0	0	0	0	0	1	0	0	0	1	0		0	1	0	0	0	1	0	0	0	0	0	0	0	0	0	0	0	0	0	1
938	41	3	1	0	0			0	31.4	2	9	14	3	45	0	0	1	0	0	0	0	1	1	1	0	0	1	1	4	0	1	1	0	0	0
939	45	3	2	0	0			0		0	4	7	2	39	0	0	1	0	0	0	0	0	1	0	0	0	1	0		0	1	0	0	0	0
940	69	5	2	0	0			0	25.4	0	4	7	0	55	9	0	0	0	0	0	0	0	0	0	0	0	0	0		0	0	0	0	0	0	0	0	0	0	0	0	0	0	1	0	0	0	0	0
941	82	7	1	0	0			0	18.4	0	6	8	3	59	3	5	0	0	0	0	0	0	0	0	0	0	0	0		0	0	0	0	0	1	1	0	1	0	0	0	0	0	0	0	0	1	0	1
942	81	7	2	0	0			0	28	9	3	12	0	50	1	3	0	0	0	0	0	0	0	0	0	0	0	0		0	0	0	0	0	1	0	0	0	0	0	0	0	0	0	0	0	1	0	1
943	91	8	2	1	1	1	1	1	25	6	48	53	11	69	4	4	0	0	0	0	0	0	1	0	0	0	1	1	33	1	0	1	1	0	1	1	0	1	0	1	0	0	0	0	0	0	1	0	1
944	63	5	2	0	0			0	34.7	0	8	11	3	50	0	0	1	0	0	0	0	0	1	0	0	0	1	0		0	0	0	0	0	0	0	0	0	0	0	0	0	0	0	0	0	0	0	0
945	68	5	2	0	0			0	26.7	0	8	11	4	52	2	2	1	0	0	0	0	0	1	0	0	0	1	0		0	1	0	0	0	0	0	0	0	0	0	0	0	0	0	0	0	1	0	0
946	31	2	2	0	0			0	35.1	1	1	4	1	34	0	0	1	0	0	0	0	0	1	0	0	0	1	0		0	0	0	0	0	0
947	39	2	2	0	0			0	33.6	1	1	6	2	41	1	1	0	0	0	0	0	0	0	0	0	0	0	0		0	0	0	0	0	0	0	0	0	0	0	0	0	0	0	0	0	0	0	0
948	48	3	2	0	0			0	28.7	0	4	6	0	37	0	0	0	0	0	0	0	0	0	0	0	0	0	0		0	0	0	0	0	0	0	0	0	0	0	0	0	0	0	0	0	0	0	0
949	77	6	2	0	0			0	26.5	0	5	11	0	55	7	2	1	0	0	0	0	0	1	0	0	0	1	0		0	0	0	0	0	0	0	0	0	0	0	0	0	0	1	0	0	0	0	1
950	79	6	2	1	1	12	12	1	27.4	0	22	22	9	60	2	3	0	0	0	0	0	0	0	0	0	0	0	1	18	0	1	1	1	0	0	1	0	1	0	0	0	0	0	0	0	0	1	0	1
951	72	6	2	1	1	2	2	1	41.7	0	2	2	7	63	0	2	0	1	0	1	1	1	0	1	1	0	0	1	2	0	0	1	1	0	0	0	0	0	0	0	0	0	0	0	0	0	0	0	1
952	53	4	2	0	0			0	29.1	0	6	9	0	39	0	0	0	0	0	0	0	0	0	0	0	0	1	0		0	0	0	0	0	0
953	60	4	1	0	0			0	32	1	1	7	1	46	0	0	0	0	0	0	0	0	0	0	0	0	0	0		0	0	0	0	0	0	0	0	0	0	0	0	0	0	0	0	0	0	0	0
954	41	3	1	0	0			0		1	2	4	1	64	8	0	0	0	0	0	0	0	0	0	0	0	0	0		0	0	0	0	0	0	0	0	0	0	0	0	0	0	1	1	0	0	0	0
955	49	3	2	0	0			0	35.1	0	6	8	0	36	0	0	1	0	0	0	0	0	1	0	0	0	1	0		0	1	0	0	0	0	0	0	0	0	0	0	0	0	0	0	0	0	0	0
956	81	7	1	0	0			0	31.1	1	1	3	2	61	1	4	0	0	0	0	0	0	0	0	0	0	0	0		0	0	0	0	0	1	0	0	0	0	0	0	0	0	0	0	0	0	0	1
957	55	4	2	0	0			0	25.5	1	2	14	0	39	1	1	0	0	0	0	0	0	0	0	0	0	0	0		0	0	0	0	0	0	0	0	0	0	0	0	0	0	0	0	0	0	0	0
958	86	7	2	1	1	6	6	1	23.2	6	16	22	5	55	2	1	1	0	0	0	0	0	1	0	0	0	1	1	13	0	1	1	1	0	1	0	0	0	0	0	0	0	1	0	0	0	0	0	1
959	59	4	1	0	0			0	22	1	1	2	0	42	0	0	0	0	0	0	0	0	0	0	0	0	0	0		0	0	0	0	0	0	0	0	0	0	0	0	0	0	0	0	0	0	0	0
960	84	7	1	0	0			0	19.4	5	5	12	8	64	5	5	0	0	0	0	1	0	0	1	1	0	0	0		0	0	1	1	0	1	1	0	1	0	1	0	0	0	0	0	0	1	0	1
961	48	3	2	0	1		58	0	28.7	4	46	62	5	45	0	0	0	0	0	0	0	0	1	0	0	0	1	1	39	1	1	1	1	0	0
962	21	1	2	0	0			0	77.2	1	2	2	0	27	0	1	0	0	0	0	0	0	0	0	0	0	0	0		0	0	0	0	0	1	0	0	0	0	0	0	0	0	0	0	0	0	0	0
963	39	2	2	0	0			0	26.6	1	13	15	0	37	0	0	1	0	0	0	0	0	1	0	0	0	1	0		0	1	0	0	0	0
964	44	3	2	0	0			0	29.5	0	4	6	0	39	0	0	1	0	0	0	0	0	1	0	0	0	1	0		0	0	0	0	0	0
965	62	5	1	1	1	7	7	1	22.1	2	29	31	4	56	0	0	1	0	0	0	0	0	1	0	0	0	1	1	22	0	1	1	0	1	1	0	0	0	0	0	0	0	0	0	0	0	0	0	0
966	75	6	2	0	0			0	31	4	11	22	1	52	1	3	1	0	0	0	0	0	1	0	0	0	1	0		0	1	0	0	0	0	0	0	0	0	0	0	0	0	0	0	0	0	0	1
967	47	3	2	0	0			0		0	14	17	0	47	0	0	0	0	0	0	0	0	0	0	0	0	1	0		0	1	0	0	0	0
968	71	6	2	1	1	2	2	1	28.4	0	3	2	11	58	1	2	0	1	0	1	1	1	0	1	1	0	0	1	2	0	0	1	0	0	0	0	0	0	0	0	0	0	0	0	0	0	0	0	1
969	62	5	2	0	0			0	29.8	1	5	10	1	40	0	0	1	0	0	0	1	0	1	0	1	0	1	0		0	1	0	0	0	0
970	58	4	2	0	0			0	25.8	6	9	25	3	42	0	0	1	0	0	0	0	0	1	0	0	0	1	0		0	1	0	0	0	0
971	43	3	2	0	0			0	27.5	0	1	1	1	40	0	1	0	0	0	0	0	0	0	0	0	0	0	0		0	0	0	0	0	0	0	0	0	0	0	0	0	0	0	0	0	0	0	1
972	65	5	2	0	0			0	24.1	0	7	7	0	46	0	1	0	0	0	0	0	0	1	0	0	0	1	0		0	0	0	0	0	0	0	0	0	0	0	0	0	0	0	0	0	0	0	1
973	70	5	2	0	0			0	29.1	0	17	27	2	66	4	2	1	0	0	0	0	0	1	0	0	0	1	0		0	1	0	0	0	0	0	0	0	0	0	0	0	1	0	0	1	0	0	0
974	62	5	1	0	0			0	31.6	0	4	9	2	38	1	0	0	0	0	0	0	0	0	0	0	0	1	0		0	1	0	0	0	0	0	0	0	0	0	0	0	0	0	0	0	0	0	0
975	64	5	1	0	0			0	26.9	0	18	28	3	44	1	2	0	1	0	1	0	1	0	1	0	0	1	1	8	0	1	1	0	0	0	0	0	0	0	0	0	0	0	0	0	0	0	0	1
976	87	7	2	1	1	1	1	1	30	0	10	15	4	66	7	3	0	0	0	0	0	0	0	0	0	0	0	1		0	1	1	0	0	1	0	0	0	0	0	0	0	0	1	0	0	0	0	1
977	86	7	1	1	1	1	1	1	25.6	0	27	27	10	60	1	3	0	0	0	0	0	0	0	0	0	0	1	1	53	1	0	1	1	0	1	0	0	0	0	0	0	0	0	0	0	0	0	0	1
978	77	6	1	0	0			0	28.5	0	4	13	0	51	1	3	1	0	0	0	0	0	1	0	0	0	1	0		0	0	0	0	0	1	0	0	0	0	0	0	0	0	0	0	0	0	0	1
979	78	6	1	0	0			0		8	1	8	0	49	0	1	0	0	0	0	0	0	0	0	0	0	0	0		0	0	0	0	0	1	0	0	0	0	0	0	0	0	0	0	0	0	0	0
980	50	3	2	0	0			0	31	0	6	8	1	42	2	3	0	0	0	0	0	0	0	0	0	0	0	0		0	1	0	0	0	0	0	0	0	0	0	0	0	0	0	0	0	0	0	1
981	60	4	2	1	1	15	15	1	23.5	0	35	35	9	59	0	0	1	0	0	0	0	1	1	1	0	0	1	1	49	1	0	1	1	0	0	0	0	0	0	0	0	0	0	0	0	0	0	0	0
982	70	5	2	0	0			0	37.7	0	1	10	0	47	1	2	0	0	0	0	0	0	0	0	0	0	0	0		0	0	0	0	0	0	0	0	0	0	0	0	0	0	0	0	0	0	0	1
983	41	3	2	0	0			0	29.1	1	5	8	0	42	0	1	0	0	0	0	0	0	0	0	0	0	1	0		0	0	0	0	0	0	0	0	0	0	0	0	0	0	0	0	0	0	0	1
984	62	5	2	0	0			0		5	22	28	7	51	1	2	0	0	0	0	0	0	1	0	0	0	1	1	12	0	1	1	0	0	0	0	0	0	0	0	0	0	0	0	0	0	1	0	1
985	76	6	2	1	1	9	9	1	27	1	46	47	9	54	0	1	0	0	0	0	0	0	0	0	0	0	1	1	39	1	1	1	1	0	0	0	0	0	0	0	0	0	0	0	0	0	0	0	1
986	76	6	1	0	0			0	30.1	0	11	18	3	52	1	2	0	0	0	0	0	0	0	0	0	0	1	0		1	0	0	0	0	0	0	0	0	0	0	0	0	0	0	0	0	0	0	1
987	68	5	2	0	0			0	29.6	0	43	72	7	51	2	3	1	0	0	0	0	0	1	0	0	0	1	1	15	0	1	1	1	0	0	0	0	0	0	0	0	0	0	0	0	0	0	0	1
988	70	5	2	0	0			0	30.3	0	20	40	0	47	1	2	0	0	0	0	0	0	1	0	0	0	1	1	11	0	1	1	0	0	0	0	0	0	0	0	0	0	0	0	0	0	0	0	1
989	59	4	2	0				0	32.7	0	31		5	53	2	3	1	0	0	0	0	0	1	0	0	0	1	1		0	1	1	1	0	0	0	0	0	0	0	0	0	0	0	0	0	1	0	1
990	53	4	2	0	0			0	28.1	0	2	10	1	39	0	0	0	0	0	0	0	0	0	0	0	0	0	0		0	0	0	0	0	0	0	0	0	0	0	0	0	0	0	0	0	0	0	0
991	56	4	2	1	1	15	15	1	24.9	2	26	28	4	46	0	1	1	0	0	0	0	1	1	1	0	0	1	1	42	0	1	1	1	0	0	0	0	0	0	0	0	0	0	0	0	0	0	0	1
992	61	5	2	0	0			0	43.7	1	2	7	0	43	0	0	0	0	0	0	0	0	1	0	0	0	1	0		0	1	0	0	0	0	0	0	0	0	0	0	0	0	0	0	0	0	0	0
993	79	6	2	0	0			0	25	0	9	15	0	52	1	3	0	0	0	0	0	0	1	0	0	0	1	0		0	1	0	0	0	0	0	0	0	0	0	0	0	0	0	0	0	0	0	1
994	57	4	2	0	0			0	30.1	5	2	16	1	52	0	1	1	0	0	0	0	0	1	0	0	0	1	0		0	0	0	0	0	0	0	0	0	0	0	0	0	0	0	0	0	0	0	1
995	73	6	2	0	0			0	28	3	9	14	0	53	0	1	1	0	0	0	0	0	1	0	0	0	1	0		0	1	0	0	0	0	0	0	0	0	0	0	0	0	0	0	0	0	0	1
996	70	5	1	0	0			0	22.7	1	1	4	0	47	0	0	0	0	0	0	0	0	0	0	0	0	0	0		0	0	0	0	0	0	0	0	0	0	0	0	0	0	0	0	0	0	0	0
997	47	3	2	0	0			0	25	5	4	9	0	45	0	0	1	0	0	0	0	0	1	0	0	0	1	0		0	1	0	0	0	0
998	59	4	2	1	1	3	3	1	34.7	1	18	19	9	39	0	1	1	0	0	0	0	0	1	0	0	0	1	1	14	0	0	1	0	0	0	0	0	0	0	0	0	0	0	0	0	0	0	0	1
999	39	2	1	0	0			0	33.8	1	3	10	1	36	0	1	1	0	0	0	0	0	1	0	0	0	1	0		0	1	0	0	0	0	0	0	0	0	0	0	0	0	0	0	0	0	0	1
1000	63	5	2	0	0			0	29.1	1	5	11	0	41	0	1	0	0	0	0	0	0	1	0	0	0	1	0		0	0	0	0	0	0	0	0	0	0	0	0	0	0	0	0	0	0	0	1
1001	42	3	1	0	0			0	33	3	6	11	0	45	0	0	1	0	0	0	0	0	1	0	0	0	1	0		0	0	0	0	0	0	0	0	0	0	0	0	0	0	0	0	0	0	0	0
1002	56	4	2	0	0			0		0	3	4	0	39	0	0	0	0	0	0	0	0	0	0	0	0	1	0		0	0	0	0	0	0
1003	40	2	2	0	0			0	26.3	0	7	7	1	42	0	0	0	0	0	0	0	0	1	0	0	0	1	0		0	1	0	0	0	0
1004	92	8	1	1	1	2	2	1	18.7	1	4	5	6	56	2	3	0	0	0	0	0	0	0	0	0	0	0	0		0	1	0	0	0	1	0	0	0	0	0	0	0	0	0	0	0	0	0	0
1005	62	5	2	0	0			0	24.8	0	2	9	0	46	0	0	0	0	0	0	0	0	0	0	0	0	1	0		0	0	0	0	0	0
1006	46	3	2	0	0			0	25.5	5	3	12	0	39	0	1	1	0	0	0	0	0	1	0	0	0	1	0		0	0	0	0	0	0	0	0	0	0	0	0	0	0	0	0	0	0	0	1
1007	74	6	1	0	0			0	29.6	0	8	17	0	47	1	2	0	0	0	0	0	0	1	0	0	0	1	0		0	0	0	0	0	0	0	0	0	0	0	0	0	0	0	0	0	0	0	1
1008	84	7	2	0	0			0	21.5	1	4	7	0	58	1	2	0	0	0	0	0	0	0	0	0	0	0	0		0	0	0	0	0	0	1	0	1	0	0	0	0	0	0	0	0	0	0	1
1009	87	7	2	1	1	9	9	1	17.2	1	11	12	12	76	3	4	0	0	1	1	1	0	0	1	1	1	0	1		0	0	1	1	0	1	0	0	0	0	1	0	0	0	0	0	0	1	0	1
1010	58	4	2	0	0			0	37.2	1	38	68	6	47	0	1	1	0	0	0	0	0	1	0	0	0	1	1	25	1	1	1	1	0	0	0	0	0	0	0	0	0	0	0	0	0	0	0	1
1011	70	5	1	0	0			0	25.4	0	1	1	0	45	0	0	0	0	0	0	0	0	0	0	0	0	0	0		0	0	0	0	0	0
1012	94	8	1	0	0			0	23.4	0	1	12	1	59	1	2	0	0	0	0	0	0	0	0	0	0	0	0		0	0	0	0	0	1	1	0	1	0	0	0	0	0	0	0	0	0	0	0
1013	58	4	2	1	1	14	14	1	23.5	1	40	41	12	60	9	1	0	0	0	0	0	0	0	0	0	0	1	1	33	0	1	1	1	0	0	0	0	0	0	0	0	0	0	1	0	0	0	0	1
1014	55	4	2	0	0			0	30.6	0	52		2	44	0	1	1	0	0	0	0	0	1	0	0	0	1	1	62	0	1	1	0	0	0	0	0	0	0	0	0	0	0	0	0	0	0	0	1
1015	53	4	2	0	0			0	33.6	1	21	26	3	50	0	0	0	0	0	0	0	0	0	0	0	0	1	1	9	0	1	1	0	0	0	0	0	0	0	0	0	0	0	0	0	0	0	0	0
1016	41	3	2	0	0			0	20.8	1	5	21	0	49	2	0	0	0	0	0	0	0	1	0	0	0	1	0		0	0	0	0	0	0	0	0	0	0	0	0	0	0	0	1	0	0	0	0
1017	58	4	1	0	0			0	22.3	0	2	4	7	52	0	0	0	0	0	1	0	0	0	1	0	0	0	0		0	0	1	0	0	0	0	0	0	0	0	0	0	0	0	0	0	0	0	0
1018	45	3	2	0	0			0	25	0	5	9	0	39	1	2	0	0	0	0	0	0	0	0	0	0	0	0		0	0	0	0	0	0	0	0	0	0	0	0	0	0	0	0	0	0	0	1
1019	72	6	2	0	0			0		18	6	33	1	67	6	0	0	0	0	0	0	0	0	0	0	0	1	0		0	1	1	0	0	0	0	0	0	0	0	0	0	0	1	0	0	0	0	0
1020	64	5	2	0	0			0		2	7	12	0	46	1	1	1	0	0	0	0	0	1	0	0	0	1	0		0	1	0	0	0	0	0	0	0	0	0	0	0	0	0	0	0	0	0	0
1021	52	4	2	0	0			0	31	4	8	11	0	42	1	1	1	0	0	0	0	0	1	0	0	0	1	0		0	0	0	0	0	0	0	0	0	0	0	0	0	0	0	0	0	0	0	0
1022	56	4	1	0	0			0	24.9	0	7	16	2	46	0	0	0	1	0	0	0	1	0	0	0	0	0	1	5	0	0	0	0	0	0
1023	46	3	2	0	0			0		4	10	17	4	45	1	2	0	0	0	0	0	0	0	0	0	0	0	0		0	1	0	0	0	0	0	0	0	0	0	0	0	0	0	0	0	0	0	1
1024	44	3	2	0	0			0	24.4	0	6	10	0	42	0	1	0	0	0	0	0	0	0	0	0	0	1	0		0	0	0	0	0	0	0	0	0	0	0	0	0	0	0	0	0	0	0	1
1025	42	3	2	0	0			0		0	1	1	0	34	0	0	0	0	0	0	0	0	0	0	0	0	0	0		0	0	0	0	0	0
1026	64	5	2	0	0			0	33.9	0	21	24	0	44	0	1	0	0	0	0	0	0	0	0	0	0	1	0		0	1	0	0	0	0	0	0	0	0	0	0	0	0	0	0	0	0	0	1
1027	90	7	2	0	0			0	25.5	0	1	2	1	52	0	2	0	0	0	0	0	0	0	0	0	0	0	0		0	0	0	0	0	1	0	0	0	0	0	0	0	0	0	0	0	0	0	1
1028	74	6	2	0	0			0	25.6	2	18	32	1	57	0	1	0	0	0	0	0	1	1	0	0	0	1	1	9	0	1	1	0	0	0	0	0	0	0	0	0	0	0	0	0	0	0	0	1
1029	89	7	2	1	1	6	6	1		0	6	6	3	59	1	2	0	0	0	0	0	0	0	0	0	0	0	0		0	0	1	0	0	1	1	0	1	0	0	0	0	0	0	0	0	0	0	0
1030	63	5	2	0	0			0	32.1	0	12	19	0	46	0	1	0	0	0	0	0	0	1	0	0	0	1	0		0	1	0	0	0	0	0	0	0	0	0	0	0	0	0	0	0	0	0	0
1031	75	6	1	0	0			0	22.8	0	4		0	52	0	1	0	0	0	0	0	0	1	0	0	0	1	0		0	0	0	0	0	0	0	0	0	0	0	0	0	0	0	0	0	0	0	1
1032	34	2	1	0	0			0		3	30	33	9	50	2	0	1	0	0	0	0	1	1	1	0	0	1	1	19	1	1	1	1	0	0	0	0	0	0	0	0	0	1	0	0	0	0	0	0
1033	69	5	2	0	0			0	33	5	10	19	0	48	0	1	0	0	0	0	0	0	0	0	0	0	0	0		0	1	0	0	0	0	0	0	0	0	0	0	0	0	0	0	0	0	0	1
1034	26	1	2	0	0			0	32.9	6	11	18	2	32	0	0	0	0	0	0	0	1	0	0	0	0	0	1	7	0	1	1	0	0	0	0	0	0	0	0	0	0	0	0	0	0	0	0	0
1035	70	5	2	0	0			0	21.3	0	7	11	1	59	3	2	1	0	0	0	0	0	1	0	0	0	1	0		0	1	0	0	0	0	0	0	0	0	0	0	0	1	0	0	0	0	0	1
1036	62	5	2	0	0			0		0	25	31	9	57	1	2	1	0	0	0	0	1	1	1	0	0	1	1	2	0	1	1	1	0	0	0	0	0	0	0	0	0	0	0	0	0	0	0	1
1037	53	4	2	0	0			0	31.3	0	1	4	1	42	1	1	0	0	0	0	0	0	1	0	0	0	1	0		0	0	0	0	0	0	0	0	0	0	0	0	0	0	0	0	0	0	0	0
1038	89	7	1	1	1	13	13	1	29.2	2	13	15	8	72	4	2	0	1	0	0	0	1	0	0	0	0	0	1	13	0	0	0	0	0	0	0	1	1	0	0	0	0	0	0	1	0	0	0	0
1039	33	2	1	0	0			0	20.4	1	7	10	2	36	0	0	0	0	0	0	0	0	1	0	0	0	1	0		0	1	0	0	0	0	0	0	0	0	0	0	0	0	0	0	0	0	0	0
1040	60	4	2	0	0			0	27.1	0	1	5	0	38	0	0	0	0	0	0	0	0	1	0	0	0	1	0		0	0	0	0	0	0
1041	57	4	1	0	0			0		3	1	16	0	45	0	0	1	0	0	0	0	0	1	0	0	0	1	0		0	0	0	0	0	0	0	0	0	0	0	0	0	0	0	0	0	0	0	0
1042	45	3	2	0	0			0	40.1	0	9	12	0	41	0	0	0	0	0	0	0	0	1	0	0	0	1	0		0	1	0	0	0	0	0	0	0	0	0	0	0	0	0	0	0	0	0	0
1043	88	7	2	0	0			0	20.8	10	12	46	0	55	2	1	0	0	0	0	0	0	0	0	0	0	0	0		0	0	0	0	0	1	0	0	0	0	0	0	0	1	0	0	0	0	0	0
1044	87	7	2	1	1	8	8	1	31	1	17	18	5	61	1	3	0	0	0	0	0	0	1	0	0	0	1	1	10	0	1	1	1	0	1	0	0	0	0	0	0	0	0	0	0	0	0	0	1
1045	35	2	1	0	0			0	37.6	1	2	3	1	29	1	1	0	0	0	0	0	0	0	0	0	0	0	0		0	0	0	0	0	0	0	0	0	0	0	0	0	0	0	0	0	0	0	0
1046	82	7	1	1	1	12	12	1	28.1	0	12	12	4	52	0	1	0	0	0	0	0	0	0	0	0	0	0	1	7	0	1	1	0	0	1	0	0	0	0	0	0	0	0	0	0	0	0	0	0
1047	73	6	2	0	0			0	35.1	0	18	18	5	42	0	1	0	0	0	0	0	1	0	1	0	0	1	1	5	0	1	1	0	0	0	0	0	0	0	0	0	0	0	0	0	0	0	0	1
1048	36	2	2	0	0			0	34.6	1	1	4	0	29	1	2	0	0	0	0	0	0	0	0	0	0	0	0		0	0	0	0	0	0	0	0	0	0	0	0	0	0	0	0	0	0	0	1
1049	83	7	2	0	0			0	23.8	0	1	5	1	49	1	2	0	0	0	0	0	0	0	0	0	0	0	0		0	0	0	0	0	0	0	0	0	0	0	0	0	0	0	0	0	0	0	1
1050	76	6	2	0	0			0	24.6	4	19	47	0	52	3	4	1	0	0	0	0	0	1	0	0	0	1	1	8	0	1	1	0	0	0	0	0	0	0	0	0	0	0	0	0	0	1	0	1
1051	56	4	2	0	0			0	27.5	2	20	22	0	42	0	0	0	0	0	0	0	0	0	0	0	0	0	0		0	1	0	0	0	0
1052	93	8	2	1	1	2	2	1	28.3	0	14	14	6	68	2	2	0	0	0	0	0	0	0	0	0	0	1	1		0	1	1	0	0	1	1	0	1	0	0	0	0	0	0	0	0	0	0	0
1053	64	5	1	1	1	13	13	1	30.1	0	25	25	2	54	5	0	0	0	0	0	0	0	0	0	0	0	0	1	39	0	0	1	1	0	0	0	0	0	0	0	0	0	1	0	0	0	0	0	0
1054	44	3	1	1	1	11	11	1	21.9	4	18	22	6	47	1	1	1	0	0	0	0	0	1	0	0	0	1	1	22	0	1	1	1	0	0	0	0	0	0	0	0	0	0	0	0	0	0	0	0
1055	63	5	2	0	0			0		1	3	6	0	43	2	3	0	0	0	0	0	0	0	0	0	0	0	0		0	0	0	0	0	0	0	0	0	0	0	0	0	0	0	0	0	0	0	1
1056	34	2	2	0				0	23.5	16	1		2	55	5	0	0	0	0	0	0	0	0	0	0	0	0	0		0	0	0	0	0	0	0	0	0	0	0	0	0	0	0	1	0	0	0	0
1057	74	6	2	0	0			0	22.9	2	7	14	1	50	1	2	0	0	0	0	0	0	0	0	0	0	0	0		0	1	0	0	0	0	0	0	0	0	0	0	0	0	0	0	0	0	0	1
1058	51	4	1	0	0			0	26.4	1	38	56	7	50	0	1	1	0	0	0	0	0	1	0	0	0	1	1	33	0	1	1	0	0	0	0	0	0	0	0	0	0	0	0	0	0	0	0	1
1059	40	2	1	0	0			0	35.3	6	3	11	1	45	0	0	0	0	0	0	0	0	0	0	0	0	0	0		0	0	0	0	0	0
1060	91	8	2	0	1	6	6	1	26	0	2	6	5	56	5	5	0	0	0	0	1	0	1	0	1	0	1	0		0	0	0	0	0	1	1	0	1	1	0	0	0	0	0	0	0	0	0	1
1061	55	4	2	0	0			0		5	22	28	3	48	0	0	1	0	0	0	0	0	1	0	0	0	1	1	5	0	1	1	0	0	0
1062	68	5	1	0	0			0	29	0	8	10	1	43	1	2	0	0	0	0	0	0	0	0	0	0	1	0		0	0	0	0	0	0	0	0	0	0	0	0	0	0	0	0	0	1	0	1
1063	65	5	2	0	0			0	32.3	0	35	43	6	55	0	0	0	1	0	1	0	1	0	1	0	0	1	1	20	0	1	1	0	0	0
1064	65	5	1	0	0			0	25.6	2	1	8	0	46	0	0	1	0	0	0	0	0	1	0	0	0	1	0		0	0	0	0	0	0	0	0	0	0	0	0	0	0	0	0	0	0	0	0
1065	88	7	2	0	0			0		5	19	25	2	60	2	2	0	0	0	0	1	0	1	0	1	0	1	1	8	0	1	0	0	0	1	0	0	0	0	0	0	0	1	0	0	0	0	0	1
1066	86	7	1	0	0			0		6	3	11	0	50	0	1	0	0	0	0	0	0	0	0	0	0	0	0		0	0	0	0	0	0	0	0	0	0	0	0	0	0	0	0	0	0	0	1
1067	76	6	2	0	0			0	29.3	2	10	12	0	55	3	2	0	0	0	0	0	0	0	0	0	0	1	0		0	1	0	0	0	0	0	0	0	0	0	0	0	1	0	0	0	0	0	1
1068	94	8	1	1	1	17	17	1		0	17	17	2	59	4	4	0	0	0	0	0	0	0	0	0	0	0	1	10	0	1	0	0	0	1	0	0	0	1	0	0	0	0	0	0	0	0	0	1
1069	48	3	1	0	0			0	44.1	0	18	26	10	54	1	1	0	0	0	1	0	0	0	1	1	0	1	1	10	0	1	1	0	0	0	0	0	0	0	0	0	0	0	0	0	0	0	0	0
1070	67	5	1	0				0	26.7	0	14		1	46	0	1	1	0	0	0	0	0	1	0	0	0	1	1	9	0	1	1	0	0	0	0	0	0	0	0	0	0	0	0	0	0	0	0	1
1071	70	5	2	0	0			0	30.2	0	6	10	1	47	0	0	0	0	0	0	0	0	0	0	0	0	0	0		0	0	0	0	0	0	0	0	0	0	0	0	0	0	0	0	0	0	0	0
1072	81	7	1	0	0			0	23	1	22	27	4	55	1	3	0	0	0	0	1	0	0	0	1	0	1	1		0	1	1	0	0	1	0	0	0	0	0	0	0	0	0	0	0	0	0	1
1073	87	7	1	1	1	9	9	1	27	5	9	14	2	61	2	2	1	0	0	0	0	0	1	0	0	0	1	1	4	0	1	1	0	0	1	0	0	0	0	0	0	0	0	0	1	0	0	0	1
1074	79	6	2	0	0			0	25.2	5	2	12	0	51	0	0	0	0	0	0	0	0	1	0	0	0	1	0		0	0	0	0	0	0	0	0	0	0	0	0	0	0	0	0	0	0	0	0
1075	66	5	2	0				0	29.8	0	28		11	41	4	0	0	1	0	1	1	1	0	1	1	0	0	1	49	1	0	1	1	0	0	0	0	0	1	0	0	0	1	0	0	0	0	0	0
1076	38	2	2	0	0			0		0	5	7	3	39	0	0	0	0	0	0	0	0	0	0	0	0	1	0		0	1	0	0	0	0
1077	92	8	2	0	0			0	25.3	1	10	25	3	52	2	4	0	0	0	0	0	0	0	0	0	0	1	0		0	0	0	0	0	1	0	0	0	0	0	0	0	0	0	0	0	0	0	1
1078	52	4	1	0	0			0	21.5	1	1	4	0	42	0	0	0	0	0	0	0	0	0	0	0	0	0	0		0	0	0	0	0	0	0	0	0	0	0	0	0	0	0	0	0	0	0	0
1079	26	1	2	0	0			0	25	4	6	10	1	37	1	1	1	0	0	0	0	0	1	0	0	0	1	0		0	1	0	0	0	0	0	0	0	0	0	0	0	0	0	0	0	0	0	0
1080	67	5	1	0	0			0	31.2	0	1	3	3	43	0	0	0	0	0	0	0	0	0	0	0	0	0	0		0	0	0	0	0	0	0	0	0	0	0	0	0	0	0	0	0	0	0	0
1081	81	7	2	0	0			0	35.6	1	2	8	0	52	3	3	0	0	0	0	1	0	1	0	1	0	1	0		0	0	0	0	0	1	0	0	0	1	0	0	0	0	0	0	0	1	0	1
1082	57	4	1	0	0			0	28.7	0	57		1	39	0	1	0	0	0	0	0	0	0	0	0	0	1	0		0	1	0	0	0	0	0	0	0	0	0	0	0	0	0	0	0	0	0	1
1083	80	6	1	0	0			0	23.2	0	1	4	0	52	0	2	0	0	0	0	0	0	0	0	0	0	0	0		0	0	0	0	0	1	0	0	0	0	0	0	0	0	0	0	0	0	0	1
1084	64	5	2	0	0			0	24.2	6	2	11	1	48	0	0	0	0	0	0	0	0	0	0	0	0	0	0		0	1	0	0	0	0	0	0	0	0	0	0	0	0	0	0	0	0	0	0
1085	56	4	2	0	0			0	27.1	0	5	9	0	41	1	2	0	0	0	0	0	0	0	0	0	0	0	0		0	0	0	0	0	0	0	0	0	0	0	0	0	0	0	0	0	0	0	1
1086	89	7	2	0	0			0		3	32		4	58	2	3	1	0	0	0	0	0	1	1	0	0	1	1	25	0	1	1	0	0	0	0	0	0	0	0	0	0	0	0	0	0	0	0	1
1087	73	6	1	0	0			0	24.7	2	10	21	3	50	0	1	1	0	0	0	0	0	1	0	0	0	1	0		0	1	0	0	0	0	0	0	0	0	0	0	0	0	0	0	0	0	0	1
1088	24	1	2	0	0			0	33.6	1	7	10	1	34	0	0	0	0	0	0	0	0	0	0	0	0	0	0		0	1	0	0	0	0	0	0	0	0	0	0	0	0	0	0	0	0	0	0
1089	56	4	2	0	0			0	40.8	5	4	11	1	42	0	1	0	0	0	0	0	0	0	0	0	0	1	0		0	0	0	0	0	0	0	0	0	0	0	0	0	0	0	0	0	0	0	1
1090	72	6	1	0	0			0	37.9	0	5		4	47	3	1	0	0	0	0	0	0	0	0	0	0	0	1	1	0	0	0	1	0	0	0	0	0	1	0	0	0	0	0	0	0	0	0	0
1091	52	4	2	1	1	2	2	1	37.8	0	9	9	9	54	0	1	0	0	0	0	0	0	1	0	0	0	1	1	8	0	1	1	1	1	0	0	0	0	0	0	0	0	0	0	0	0	0	0	1
1092	76	6	2	0	0			0	51.47	0	5	8	0	52	1	2	0	0	0	0	0	0	0	0	0	0	0	0		0	0	0	0	0	0	0	0	0	0	0	0	0	0	0	0	0	0	0	1
1093	77	6	1	0	0			0	20.7	1	10	10	2	54	2	3	0	0	0	0	0	0	0	0	0	0	0	0		0	0	0	0	0	0	0	0	0	0	0	0	0	0	0	0	0	1	0	1
1094	90	7	2	1	1	1	1	1	31.6	1	15	16	5	59	1	3	0	0	0	0	0	0	0	0	0	0	1	1		0	1	1	1	0	1	1	0	1	0	0	0	0	0	0	0	0	0	0	1
1095	57	4	2	0				0	22.4	0	37		7	46	1	1	0	1	0	0	0	1	0	1	0	0	0	1	42	0	0	1	1	1	0	0	0	0	0	0	0	0	0	0	0	0	0	0	0
1096	63	5	2	0	0			0	25	3	34		0	49	0	2	0	0	0	0	0	0	0	0	0	0	0	1	52	1	1	1	0	0	0	0	0	0	0	0	0	0	0	0	0	0	0	0	1
1097	68	5	1	1	1	23	23	1	24.9	1	40	41	8	55	0	1	0	0	0	0	0	0	1	0	0	0	1	1	31	0	1	1	1	0	0	0	0	0	0	0	0	0	0	0	0	0	0	0	1
1098	39	2	2	0	0			0	25	2	14	16	1	37	0	0	0	0	0	0	0	0	1	0	0	0	1	0		0	1	0	0	0	0
1099	77	6	1	0	0			0		0	2	6	1	59	1	2	0	0	0	0	0	0	0	0	0	0	0	0		0	0	0	0	0	0	0	0	0	0	0	0	0	0	0	0	0	0	0	1
1100	62	5	2	0	0			0	30.6	0	15	15	0	43	0	0	0	0	0	0	0	0	0	0	0	0	1	0		0	0	0	0	0	0
1101	63	5	2	0	0			0	26	0	7	15	1	49	0	1	0	0	0	0	0	0	0	0	0	0	1	0		0	1	0	0	0	0	0	0	0	0	0	0	0	0	0	0	0	0	0	1
1102	86	7	2	0	0			0	28.1	0	43		8	67	3	2	0	0	0	0	0	0	0	0	0	0	1	1	38	0	1	1	1	0	1	0	0	0	1	0	0	0	0	0	0	0	1	0	0
1103	63	5	2	0	0			0		6	6	21	3	46	1	2	0	0	0	0	0	0	1	0	0	0	1	0		0	1	0	0	0	0	0	0	0	0	0	0	0	0	0	0	0	0	0	1
1104	63	5	1	0	0			0	26.9	3	14	35	6	51	0	1	1	0	0	0	0	1	1	1	0	0	1	1	11	0	1	1	1	0	0	0	0	0	0	0	0	0	0	0	0	0	0	0	1
1105	82	7	1	0	1		46	0	33.7	0	9	46	2	52	0	1	0	0	0	0	0	0	1	0	0	0	1	1	4	0	1	1	1	0	1	0	0	0	0	0	0	0	0	0	0	0	0	0	0
1106	86	7	2	0	0			0	24.5	10	4	14	0	55	3	3	0	0	0	0	0	0	0	0	0	0	0	0		0	0	0	0	0	1	0	0	0	0	0	0	0	1	0	0	0	0	0	1
1107	88	7	2	0	0			0	26.8	1	16	44	0	53	2	4	0	0	0	0	0	0	0	0	0	0	1	0		0	1	0	0	0	1	0	0	0	0	0	0	0	0	0	0	0	1	0	0
1108	76	6	1	0	0			0	30.1	0	4	9	0	49	1	3	0	0	0	0	0	0	0	0	0	0	0	0		0	0	0	0	0	0	0	0	0	0	0	0	0	0	0	0	0	0	0	1
1109	67	5	1	0	0			0	20.4	1	12	13	0	49	6	1	0	0	0	0	0	0	1	0	0	0	1	0		0	1	0	0	0	0	0	0	0	0	0	0	0	0	1	0	0	0	0	1
1110	54	4	2	0	0			0	25.9	0	8	11	2	41	1	2	0	0	0	0	0	0	1	0	0	0	1	0		0	0	0	0	0	0	0	0	0	0	0	0	0	0	0	0	0	0	0	1
1111	40	2	2	0	0			0	41.5	1	8	9	0	42	1	2	0	0	0	0	0	0	1	0	0	0	1	0		0	1	0	0	0	0	0	0	0	0	0	0	0	0	0	0	0	0	0	1
1112	75	6	1	0	0			0	30.8	0	3	9	2	53	0	1	0	0	0	0	0	0	0	0	0	0	0	0		0	0	0	0	0	0	0	0	0	0	0	0	0	0	0	0	0	0	0	1
1113	62	5	1	0	0			0		1	1	1	0	43	0	0	0	0	0	0	0	0	0	0	0	0	0	0		0	0	0	0	0	0	0	0	0	0	0	0	0	0	0	0	0	0	0	0
1114	44	3	2	0	0			0	24.9	1	4	9	0	42	0	0	0	0	0	0	0	0	0	0	0	0	0	0		0	0	0	0	0	0
1115	70	5	1	0	0			0	27.9	3	8	23	0	53	6	2	0	0	0	0	0	0	1	0	0	0	1	0		0	1	0	0	0	0	0	0	0	0	0	0	0	1	0	0	0	0	0	1
1116	83	7	2	1	1	8	8	1	27.2	1	40	41	6	62	2	3	0	0	0	0	0	0	1	0	0	0	1	1	61	0	1	1	1	0	1	1	0	1	0	0	0	0	0	0	0	0	0	0	0
1117	36	2	2	0	0			0	27.7	0	9	9	0	34	0	0	0	0	0	0	0	0	0	0	0	0	0	0		0	0	0	0	0	0
1118	58	4	2	0				0		0	2		4	49	0	0	0	1	0	1	0	1	0	1	0	0	0	1	2	0	0	1	0	0	0
1119	70	5	1	0	0			0	26.9	0	1	1	0	47	2	0	0	0	0	0	1	0	0	0	1	0	0	0		0	0	0	0	0	0	0	0	0	0	0	0	0	1	0	0	0	0	0	0
1120	66	5	2	0	0			0		1	8	12	0	46	3	2	0	0	0	0	0	0	1	0	0	0	1	0		0	1	0	0	0	0	0	0	0	0	0	0	0	1	0	0	0	0	0	1
1121	61	5	2	0	0			0		2	6	11	0	46	0	0	1	0	0	0	0	0	1	0	0	0	1	0		0	1	0	0	0	0	0	0	0	0	0	0	0	0	0	0	0	0	0	0
1122	95	8	2	0	0			0	27	5	6	25	0	58	4	2	0	0	0	0	0	0	1	0	0	0	1	0		0	1	0	0	0	1	0	0	0	1	0	0	0	1	0	0	0	0	0	1
1123	59	4	2	0	0			0	26.3	4	6	11	0	45	6	1	0	0	0	0	0	0	1	0	0	0	1	0		0	0	0	0	0	0	0	0	0	0	0	0	0	1	0	0	0	0	0	0
1124	46	3	2	0	0			0	24.2	0	1	4	1	39	0	0	0	0	0	0	0	0	0	0	0	0	0	0		0	0	0	0	0	0
1125	80	6	2	1	1	4	4	1	21.5	0	9	9	3	56	3	3	0	0	0	0	0	0	1	0	0	0	1	0		0	1	1	0	0	0	0	0	0	0	1	0	0	0	0	0	0	0	0	1
1126	78	6	1	0	0			0	33.5	1	18	27	0	59	0	0	1	0	0	0	0	0	1	0	0	0	1	1	14	0	1	0	0	0	0	0	0	0	0	0	0	0	0	0	0	0	0	0	0
1127	57	4	1	0	0			0	29.4	2	11	15	3	45	1	1	1	0	0	0	0	0	1	0	0	0	1	1	5	0	0	0	0	0	0	0	0	0	0	0	0	0	0	0	0	0	0	0	0
1128	50	3	2	0	0			0		2	11	13	0	42	2	2	0	0	0	0	0	0	0	0	0	0	1	0		0	1	0	0	0	0	0	0	0	0	0	0	0	0	0	0	0	0	0	0
1129	55	4	2	1	1			0	28.7	5	15		1	48	3	2	0	0	0	0	0	0	1	0	0	0	1	1	13	0	1	1	0	0	0	0	0	0	0	0	0	0	0	0	1	0	0	0	1
1130	45	3	2	0	0			0	24.8	6	1	7	0	45	0	0	0	0	0	0	0	0	0	0	0	0	0	0		0	0	0	0	0	0
1131	46	3	1	0	0			0	26.2	1	18	27	1	42	0	0	1	0	0	0	0	0	1	0	0	0	1	1	7	0	1	1	0	0	0
1132	80	6	1	0	0			0	27.3	0	12	18	1	49	2	3	0	0	0	0	0	0	1	0	0	0	1	0		0	1	0	0	0	1	0	0	0	0	0	0	0	0	0	0	0	0	0	0
1133	85	7	2	0	0			0		0	2	11	0	47	1	3	1	0	0	0	0	0	1	0	0	0	1	0		0	0	0	0	0	1	0	0	0	0	0	0	0	0	0	0	0	0	0	1
1134	71	6	2	0	0			0	26.1	0	7	11	1	50	3	2	0	0	0	0	0	0	0	0	0	0	1	0		0	0	0	0	0	0	0	0	0	1	0	0	0	0	0	0	0	0	0	1
1135	67	5	2	0	0			0	26.7	0	8	8	1	43	2	2	0	0	0	0	0	0	0	0	0	0	0	0		0	0	0	0	0	0	0	0	0	0	0	0	0	0	0	0	0	1	0	0
1136	77	6	2	0	0			0	25.7	0	2	12	0	51	0	0	0	0	0	0	0	0	0	0	0	0	0	0		0	0	0	0	0	0
1137	41	3	2	0	0			0	20.3	0	1	5	0	39	0	0	0	0	0	0	0	0	0	0	0	0	0	0		0	0	0	0	0	0
1138	52	4	2	0	0			0	29.4	5	3	8	0	42	0	1	0	0	0	0	0	0	0	0	0	0	0	0		0	0	0	0	0	0	0	0	0	0	0	0	0	0	0	0	0	0	0	1
1139	81	7	1	0	0			0	41.4	1	1	7	2	53	7	4	0	0	0	0	0	0	0	0	0	0	0	0		0	0	0	0	0	1	0	0	0	0	0	0	0	1	0	0	0	0	0	1
1140	71	6	1	0	0			0	34.5	6	6	15	0	53	1	2	0	0	0	0	0	0	0	0	0	0	0	0		0	0	0	0	0	0	0	0	0	0	0	0	0	0	0	0	0	0	0	1
1141	68	5	1	0	0			0		4	7	19	0	46	0	0	1	0	0	0	0	0	1	0	0	0	1	0		0	0	0	0	0	0
1142	69	5	2	0	0			0		3	9	15	0	46	1	2	1	0	0	0	0	0	1	0	0	0	1	0		0	1	0	0	0	0	0	0	0	0	0	0	0	0	0	0	0	0	0	1
1143	61	5	2	0	0			0		5	6	12	3	46	3	2	0	0	0	0	0	0	1	0	0	0	1	0		0	1	0	0	0	0	1	0	1	0	0	0	0	1	0	0	0	0	0	1
1144	67	5	2	0	0			0	25.4	0	1	13	1	35	0	0	0	0	0	0	0	0	0	0	0	0	0	0		0	0	0	0	0	0
1145	66	5	2	0	0			0	41	0	11	12	2	46	1	2	0	0	0	0	0	0	1	0	0	0	1	0		0	1	0	0	0	0	0	0	0	0	0	0	0	0	0	0	0	0	0	1
1146	60	4	2	0	0			0	34.9	0	16	25	3	38	0	1	0	1	0	0	0	1	0	1	0	0	0	0		1	0	1	0	0	0	0	0	0	0	0	0	0	0	0	0	0	0	0	1
1147	59	4	1	0	0			0		0	5	9	0	42	0	0	0	0	0	0	0	0	1	0	0	0	1	0		0	0	0	0	0	0
1148	45	3	1	0	0			0	24.9	5	4	10	0	45	1	0	1	0	0	0	0	0	1	0	0	0	1	0		0	0	0	0	0	0	0	0	0	0	0	0	0	0	0	0	0	0	0	0
1149	80	6	1	1	1	11	11	1		2	28	30	10	60	3	3	1	0	0	0	0	0	1	0	0	0	1	1	12	0	1	1	1	0	1	0	0	0	1	0	0	0	0	0	0	0	0	0	1
1150	54	4	1	0	0			0		0	1	4	0	37	0	0	0	0	0	0	0	0	0	0	0	0	0	0		0	0	0	0	0	0	0	0	0	0	0	0	0	0	0	0	0	0	0	0
1151	48	3	1	0	0			0	30	6	6	16	0	45	0	0	1	0	0	0	0	0	1	0	0	0	1	0		0	1	0	0	0	0	0	0	0	0	0	0	0	0	0	0	0	0	0	0
1152	58	4	2	0	0			0	28.9	1	2	8	0	34	1	2	0	0	0	0	0	0	0	0	0	0	1	0		0	0	0	0	0	0	0	0	0	0	0	0	0	0	0	0	0	0	0	1
1153	60	4	2	0	0			0	24.5	0	4	4	0	43	0	0	0	0	0	0	0	0	0	0	0	0	0	0		0	0	0	0	0	0
1154	58	4	1	0	0			0		1	7	10	0	42	0	0	1	0	0	0	0	0	1	0	0	0	1	0		0	1	0	0	0	0	0	0	0	0	0	0	0	0	0	0	0	0	0	0
1155	85	7	1	0	0			0	27.3	0	5	7	1	55	0	2	0	0	0	0	0	0	0	0	0	0	1	0		0	0	0	0	0	1	0	0	0	0	0	0	0	0	0	0	0	0	0	1
1156	66	5	2	0	0			0	22.2	1	1	2	1	46	0	1	0	0	0	0	0	0	0	0	0	0	0	0		0	0	0	0	0	0	0	0	0	0	0	0	0	0	0	0	0	0	0	1
1157	69	5	1	1	1			0	34.3	1	35		8	63	1	1	0	0	0	0	0	0	0	0	0	0	0	1	33	0	0	1	1	0	0	0	0	0	0	0	0	0	0	0	0	0	0	0	0
1158	70	5	1	0	0			0	27.3	0	19	24	1	58	1	2	1	0	0	0	0	0	1	0	0	0	1	0		0	1	0	0	0	0	0	0	0	0	0	0	0	0	0	0	0	1	0	1
1159	63	5	2	0	0			0	29	0	22	33	1	46	0	2	1	0	0	0	0	0	1	0	0	0	1	1	16	0	1	1	0	0	0	0	0	0	0	0	0	0	0	0	0	0	0	0	1
1160	58	4	2	0	0			0	30.5	2	6	10	0	44	2	2	1	0	0	0	0	0	1	0	0	0	1	0		0	1	0	0	0	0	0	0	0	1	0	0	0	0	0	0	0	0	0	1
1161	51	4	2	0	0			0	26.6	0	6	6	1	44	0	1	0	0	0	0	0	0	1	0	0	0	1	0		0	0	0	0	0	0	0	0	0	0	0	0	0	0	0	0	0	0	0	1
1162	61	5	2	0	0			0	28.7	3	11	27	0	46	1	3	0	0	0	0	0	0	0	0	0	0	1	0		0	1	0	0	0	0	1	0	1	0	0	0	0	0	0	0	0	0	0	1
1163	54	4	2	0	0			0	26	0	8	8	0	42	0	0	1	0	0	0	0	0	1	0	0	0	1	0		0	0	0	0	0	0
1164	58	4	2	0	0			0		1	8	13	1	42	0	0	0	0	0	0	0	0	1	0	0	0	1	0		0	1	0	0	0	0	0	0	0	0	0	0	0	0	0	0	0	0	0	0
1165	52	4	1	0	0			0	23.4	1	1	6	0	45	0	0	0	0	0	0	0	0	0	0	0	0	0	0		0	0	0	0	0	0
1166	73	6	2	0	0			0	31	9	6	19	0	56	5	2	0	0	0	0	0	0	0	0	0	0	1	0		0	0	0	0	0	0	0	0	0	0	0	0	0	1	0	1	0	0	0	1
1167	64	5	2	0	0			0	29.1	1	1	8	0	46	3	4	0	0	0	0	0	0	1	0	0	0	1	0		0	0	0	0	0	0	0	1	1	0	0	0	0	0	0	0	0	0	0	0
1168	47	3	1	0	0			0	29.1	0	20	24	3	42	0	0	0	0	0	0	0	0	1	0	0	0	1	1		0	1	0	0	0	0
1169	55	4	1	0	0			0	25.3	0	29		7	46	0	2	0	1	0	1	0	1	0	1	0	0	0	1	29	1	1	1	0	0	2	0	0	0	0	0	0	0	0	0	0	0	0	0	1
1170	41	3	2	0	0			0	36.4	0	4	4	0	34	0	1	0	0	0	0	0	0	0	0	0	0	0	0		0	0	0	0	0	0	0	0	0	0	0	0	0	0	0	0	0	0	0	1
1171	71	6	2	0	0			0		0	1	6	0	50	2	1	0	0	0	0	0	0	0	0	0	0	0	0		0	0	0	0	0	0	0	0	0	0	0	0	0	1	0	0	0	0	0	1
1172	71	6	2	0	0			0	27.2	2	1	7	4	67	4	3	0	0	0	0	0	0	0	0	0	0	0	0		0	0	0	0	0	0	0	0	0	0	0	0	0	0	0	1	0	1	0	1
1173	46	3	2	0	0			0	35.7	1	4	5	2	44	0	1	0	0	0	0	0	0	0	0	0	0	0	0		0	0	0	0	0	0	0	0	0	0	0	0	0	0	0	0	0	0	0	1
1174	51	4	1	0	0			0		0	1	2	0	39	1	2	0	0	0	0	0	0	0	0	0	0	0	0		0	0	0	0	0	0	0	0	0	0	0	0	0	0	0	0	0	0	0	1
1175	70	5	2	0				0	25.2	3	31		8	68	1	2	1	0	0	0	0	0	1	0	0	0	1	1	42	0	1	1	0	0	0	0	0	0	0	0	0	0	0	0	0	0	0	0	1
1176	54	4	2	0	0			0	30.7	1	5	12	3	42	0	0	1	0	0	0	0	0	1	0	0	0	1	0		0	1	0	0	0	0	0	0	0	0	0	0	0	0	0	0	0	0	0	0
1177	64	5	2	1	1		29	0	34.6	2	29	31	4	55	1	1	0	1	0	1	0	1	0	1	0	0	0	1	28	1	0	1	0	1	0	0	0	0	0	0	0	0	0	0	0	0	0	0	0
1178	43	3	2	0	0			0		0	10	16	3	47	0	0	0	1	0	1	0	1	0	1	0	0	1	1	7	0	1	1	0	0	0
1179	79	6	2	0	0			0	32.3	1	4	10	0	55	1	3	0	0	0	0	0	0	0	0	0	0	0	0		0	0	0	0	0	0	0	0	0	0	0	0	0	0	0	0	0	0	0	1
1180	82	7	2	0	0			0	25.9	1	19	27	0	58	5	2	0	0	0	0	0	0	0	0	0	0	1	0		0	1	0	0	0	1	0	0	0	0	0	0	0	1	0	0	0	0	0	1
1181	91	8	1	0	0			0	23.2	1	7	17	1	52	1	3	0	0	0	0	0	0	0	0	0	0	0	0		0	0	0	0	0	1	0	0	0	0	0	0	0	0	0	0	0	1	0	1
1182	43	3	2	0	0			0	29.3	1	1	9	0	42	0	0	0	0	0	0	0	0	0	0	0	0	0	0		0	0	0	0	0	0
1183	65	5	1	0	0			0		0	6	9	0	43	2	4	1	0	0	0	0	0	1	0	0	0	1	0		0	1	0	0	0	0	0	0	0	0	0	0	0	0	0	0	0	0	0	1
1184	24	1	2	0	0			0	24.7	0	11	15	6	34	1	1	0	0	0	0	0	0	1	0	0	0	1	1	6	0	1	1	0	0	0	0	0	0	0	0	0	0	0	0	0	0	0	0	0
1185	59	4	2	1	1			0	24.9	6	25		7	54	1	2	1	0	0	0	0	0	1	0	0	0	1	1	36	0	1	1	0	0	0	0	0	0	0	0	0	0	0	0	0	0	0	0	1
1186	36	2	2	0	0			0	23.9	0	2	2	0	34	0	0	0	0	0	0	0	0	0	0	0	0	0	0		0	0	0	0	0	0	0	0	0	0	0	0	0	0	0	0	0	0	0	0
1187	83	7	2	0	1	16	16	1	19.3	0	3	16	1	52	1	2	0	0	0	0	0	0	0	0	0	0	0	0		0	0	0	0	0	1	0	0	0	0	0	0	0	0	0	0	0	0	0	0
1188	54	4	2	0	0			0	30.2	0	4	8	0	39	0	1	0	0	0	0	0	0	0	0	0	0	0	0		0	0	0	0	0	0	0	0	0	0	0	0	0	0	0	0	0	0	0	1
1189	75	6	2	0				0		0	20		2	44	1	2	0	0	0	0	0	0	1	0	0	0	1	1	10	0	1	1	0	0	0	1	0	1	0	0	0	0	0	0	0	0	0	0	1
1190	41	3	2	0	0			0		2	2	5	0	42	0	1	0	0	0	0	0	0	0	0	0	0	0	0		0	0	0	0	0	0	0	0	0	0	0	0	0	0	0	0	0	0	0	1
1191	56	4	1	0	0			0	25.1	4	23		0	45	0	0	1	0	0	0	0	0	1	0	0	0	1	1	22	0	1	1	0	0	0	0	0	0	0	0	0	0	0	0	0	0	0	0	0
1192	69	5	1	0	0			0	18.7	4	11	23	0	46	0	0	1	0	0	0	0	1	1	0	0	0	1	1	7	0	1	1	0	0	0
1193	86	7	2	1	1	4	4	1	29.4	0	4	4	10	98	2	2	0	1	0	1	1	1	0	1	1	0	0	1	4	0	0	1	0	0	1	0	0	0	0	0	0	0	0	0	1	0	0	0	1
1194	77	6	2	0	0			0	29	1	4	16	0	49	0	1	1	0	0	0	0	0	1	0	0	0	1	0		0	1	0	0	0	0	0	0	0	0	0	0	0	0	0	0	0	0	0	1
1195	54	4	2	0	0			0	29.5	5	7	16	0	42	1	1	1	0	0	0	0	0	1	0	0	0	1	0		0	1	0	0	0	0	0	0	0	0	0	0	0	0	0	0	0	0	0	0
1196	68	5	1	0	0			0	24.5	1	9		0	43	0	1	0	0	0	0	0	0	0	0	0	0	1	0		0	1	0	0	0	1	0	0	0	0	0	0	0	0	0	0	0	0	0	0
1197	39	2	2	0	0			0	26.6	1	7	9	0	37	0	0	1	0	0	0	0	0	1	0	0	0	1	0		0	0	0	0	0	0	0	0	0	0	0	0	0	0	0	0	0	0	0	0
1198	74	6	2	0	0			0	18.8	2	20		1	53	2	0	0	0	0	0	0	0	1	0	0	0	1	0		0	1	0	0	0	0	0	0	0	0	0	0	0	1	0	0	0	0	0	0
1199	52	4	1	0	0			0	21.8	3	5	19	0	53	2	1	0	0	0	0	0	0	1	0	0	0	1	0		0	1	0	0	0	0	0	0	0	0	0	0	0	0	0	1	0	0	0	0
1200	83	7	2	0	0			0	34.4	0	7	18	2	60	0	2	0	0	0	0	0	0	0	0	0	0	1	0		0	1	0	0	0	1	0	0	0	0	0	0	0	0	0	0	0	0	0	1
1201	57	4	2	0	0			0	37.5	3	8	19	0	42	0	0	1	0	0	0	0	0	1	0	0	0	1	0		0	1	0	0	0	0	0	0	0	0	0	0	0	0	0	0	0	0	0	0
1202	66	5	2	0	0			0	26.3	2	12	20	2	49	0	0	0	0	0	0	0	0	0	0	0	0	1	0		0	1	0	0	0	0
1203	75	6	2	0	0			0	28.7	1	15	24	5	44	1	2	0	0	0	0	0	0	0	0	0	0	1	1	7	0	1	1	0	0	0	0	0	0	0	0	0	0	0	0	0	0	0	0	1
1204	60	4	2	1	1			0	26.1	0	20		10	64	0	1	0	1	1	1	1	1	0	1	1	1	0	1	40	0	0	1	1	0	0	0	0	0	0	0	0	0	0	0	0	0	0	0	1
1205	50	3	2	0	0			0	33.6	0	1	5	0	39	1	3	0	0	0	0	0	0	0	0	0	0	0	0		0	0	0	0	0	0	0	0	0	0	0	0	0	0	0	0	0	0	0	1
1206	81	7	1	0	0			0	33.9	0	3	12	1	52	1	2	0	0	0	0	0	0	0	0	0	0	0	0		0	0	0	0	0	0	0	0	0	0	0	0	0	0	0	0	0	0	0	1
1207	74	6	2	0	0			0	28.3	0	7		7	73	2	1	1	0	0	0	1	0	1	0	1	0	1	1	1	0	1	1	1	0	0	0	0	0	1	0	0	0	0	0	0	0	0	0	1
1208	90	7	2	1	1			0	21.1	5	1		9	52	2	4	0	0	0	1	0	0	0	1	0	0	0	0		0	0	1	0	0	1	0	0	0	0	0	0	0	0	0	0	0	0	0	1
1209	75	6	1	0	0			0	26.7	0	28		11	74	0	0	0	1	0	1	1	1	0	1	1	0	0	1	24	0	0	1	1	0	0
1210	91	8	1	0	0			0	23.8	0	2	6	2	52	2	4	0	0	0	0	0	0	0	0	0	0	0	0		0	0	0	0	0	1	1	0	1	0	0	0	0	0	0	0	0	0	0	1
1211	38	2	2	0	0			0	29	1	1	3	0	39	0	0	0	0	0	0	0	0	0	0	0	0	0	0		0	0	0	0	0	0
1212	68	5	2	0	0			0	28	1	2	5	3	58	5	0	1	0	0	0	0	0	1	0	0	0	1	0		0	0	0	0	0	0	0	0	0	0	0	0	0	0	0	1	0	0	0	0
1213	51	4	2	0	0			0	26.2	1	1	6	0	39	0	0	0	0	0	0	0	0	0	0	0	0	0	0		0	0	0	0	0	0
1214	57	4	2	1	1	5	5	1	30.4	2	27	29	8	48	0	1	1	0	0	0	0	0	1	0	0	0	1	1	25	0	1	1	1	1	0	0	0	0	0	0	0	0	0	0	0	0	0	0	1
1215	97	8	1	1	1	4	4	1	33.2	0	4	4	11	78	2	3	1	0	0	0	1	0	1	0	1	0	1	0		0	1	1	0	0	1	0	0	0	0	0	0	0	0	0	0	0	0	0	1
1216	31	2	2	0	0			0	27.4	2	11	17	0	40	0	0	1	0	0	0	0	1	1	0	0	0	1	1	8	0	1	0	0	0	0
1217	54	4	1	0	0			0	33.4	3	19	27	9	45	0	0	1	0	0	0	0	0	1	1	0	0	1	1	10	0	1	1	0	0	0	0	0	0	0	0	0	0	0	0	0	0	0	0	0
1218	61	5	2	0				0	29.5	1	18		5	50	1	2	0	1	0	1	1	1	0	1	1	0	0	1	17	0	1	1	1	0	0	0	0	0	0	0	0	0	0	0	0	0	0	0	1
1219	76	6	2	0	0			0	27.7	5	10	24	0	46	1	2	1	0	0	0	0	0	1	0	0	0	1	0		0	1	0	0	0	0	0	0	0	0	0	0	0	0	0	0	0	0	0	1
1220	80	6	1	0	0			0	30.7	0	3	13	1	51	2	4	0	0	0	0	0	0	1	0	0	0	1	0		0	0	0	0	0	1	0	0	0	0	0	0	0	0	0	0	0	0	0	1
1221	72	6	2	0	0			0	28.5	4	3	12	1	47	4	3	0	0	0	0	0	0	1	0	0	0	1	0		0	0	0	0	0	0	0	0	0	0	0	0	0	1	0	0	0	0	0	1
1222	51	4	2	0	0			0	32.3	1	3	6	1	39	0	1	1	0	0	0	0	0	1	0	0	0	1	0		0	1	0	0	0	0	0	0	0	0	0	0	0	0	0	0	0	0	0	1
1223	75	6	1	0	0			0	27.3	4	2	10	0	52	0	1	0	0	0	0	0	0	1	0	0	0	1	0		0	1	0	0	0	0	0	0	0	0	0	0	0	0	0	0	0	0	0	1
1224	50	3	2	0	0			0	27.9	3	3	10	0	42	0	0	1	0	0	0	0	0	1	0	0	0	1	0		0	1	0	0	0	0
1225	68	5	2	0	0			0	23.1	3	5	14	1	46	1	2	1	0	0	0	0	0	1	0	0	0	1	0		0	1	0	0	0	0	0	0	0	0	0	0	0	0	0	0	0	0	0	1
1226	77	6	2	0	0			0	37.4	1	13	25	3	49	1	3	1	0	0	0	0	0	1	0	0	0	1	0		0	1	0	0	0	1	0	0	0	0	0	0	0	0	0	0	0	0	0	1
1227	75	6	1	1	1	1	1	1	25.8	0	21	21	8	58	0	1	1	0	0	0	0	0	1	0	0	0	1	1		0	1	1	1	0	0	0	0	0	0	0	0	0	0	0	0	0	0	0	1
1228	72	6	2	0	0			0	26.9	0	8	8	5	63	1	2	0	1	0	0	0	1	0	1	0	0	0	1	8	0	0	1	0	0	0	0	0	0	0	0	0	0	0	0	0	0	0	0	1
1229	82	7	2	0	0			0	32.1	6	10	30	0	61	5	1	1	0	0	0	0	0	1	0	0	0	1	0		0	1	0	0	0	1	0	0	0	0	0	0	0	1	0	0	0	0	0	0
1230	58	4	1	0	0			0	27.1	3	11	19	3	45	0	0	0	0	0	0	0	0	1	0	0	0	1	1	4	0	1	0	0	0	0
1231	72	6	1	0	0			0	27.1	2	9	23	0	53	1	1	1	0	0	0	0	0	1	0	0	0	1	0		0	1	0	0	0	0	0	0	0	0	0	0	0	0	0	0	0	0	0	1
1232	47	3	1	0	0			0	27.9	13	2	20	2	42	0	0	0	0	0	0	0	0	0	0	0	0	0	0		0	0	0	0	0	0	0	0	0	0	0	0	0	0	0	0	0	0	0	0
1233	79	6	2	0	0			0	20.9	1	8	21	5	58	2	1	0	0	0	0	0	0	0	0	0	0	0	0		0	0	1	0	0	1	0	0	0	0	0	0	0	1	0	0	0	0	0	0
1234	60	4	2	0	0			0	32.7	6	2	11	0	49	0	1	1	0	0	0	0	0	1	0	0	0	1	0		0	0	0	0	0	0	0	0	0	0	0	0	0	0	0	0	0	0	0	1
1235	49	3	2	0	0			0		0	1	8	0	37	0	0	0	0	0	0	0	0	1	0	0	0	1	0		0	0	0	0	0	0
1236	55	4	2	0	0			0	33.1	2	3	8	0	42	0	0	0	0	0	0	0	0	0	0	0	0	1	0		0	1	0	0	0	0
1237	76	6	2	0	0			0	25	5	1	7	0	52	1	2	0	0	0	0	0	0	1	0	0	0	1	0		0	0	0	0	0	0	0	0	0	0	0	0	0	0	0	0	0	1	0	1
1238	68	5	1	0	0			0		1	9	11	2	53	0	0	0	0	0	0	0	0	1	0	0	0	1	0		0	1	0	0	0	0
1239	35	2	1	0	0			0		1	2	10	0	29	0	0	0	0	0	0	1	0	0	0	1	0	0	0		0	0	0	0	0	0	0	0	0	0	0	0	0	0	0	0	0	0	0	0
1240	36	2	2	0	0			0	26.6	1	2	11	2	37	0	0	0	0	0	0	0	0	0	0	0	0	0	0		0	0	0	0	0	0
1241	57	4	2	0	0			0	26	0	13	14	1	34	0	0	1	0	0	0	0	0	1	0	0	0	1	1	7	0	0	0	0	0	0
1242	74	6	1	0	0			0	29.6	1	1		3	47	0	0	0	0	0	0	0	0	0	0	0	0	0	0		0	0	0	0	0	0
1243	55	4	1	0	0			0	25.4	0	1	6	0	39	2	1	0	0	0	0	0	0	0	0	0	0	0	0		0	0	0	0	0	0	0	0	0	0	0	0	0	1	0	0	0	0	0	1
1244	77	6	2	0	0			0	27.6	3	2	9	0	55	0	1	1	0	0	0	0	0	1	0	0	0	1	0		0	1	0	0	0	0	0	0	0	0	0	0	0	0	0	0	0	0	0	1
1245	70	5	2	0	0			0	29.9	0	3	4	0	47	0	1	0	0	0	0	0	0	0	0	0	0	0	0		0	0	0	0	0	0	0	0	0	0	0	0	0	0	0	0	0	0	0	1
1246	75	6	2	0	0			0	27.5	1	4	6	1	49	3	3	0	0	0	0	0	0	0	0	0	0	0	0		0	0	0	0	0	0	0	0	0	0	0	0	0	0	0	0	0	0	0	0
1247	88	7	2	0	0			0	27.3	1	2	13	2	55	0	1	0	0	0	0	0	0	0	0	0	0	0	0		0	0	0	0	0	1
1248	66	5	2	0	0			0	27.5	4	10	20	3	55	1	2	1	0	0	0	0	0	1	0	0	0	1	0		0	1	0	0	0	0	0	0	0	0	0	0	0	0	0	0	0	0	0	1
1249	35	2	2	0	0			0	59.5	0	4	11	4	36	0	0	0	0	0	0	0	0	0	0	0	0	0	0		0	0	0	0	0	0	0	0	0	0	0	0	0	0	0	0	0	0	0	0
1250	65	5	2	0	0			0	28	2	14	17	3	45	0	1	1	0	0	0	1	0	1	0	1	0	1	0		0	1	0	0	0	0	0	0	0	0	0	0	0	0	0	0	0	0	0	1
1251	69	5	2	0	0			0	27.6	1	1		1	46	0	0	0	0	0	0	0	0	0	0	0	0	0	0		0	0	0	0	0	0
1252	56	4	2	0	0			0	25.3	3	10	14	0	37	1	2	0	0	0	0	0	0	1	0	0	0	1	0		0	1	0	0	0	0	0	0	0	0	0	0	0	0	0	0	0	0	0	1
1253	56	4	1	0	0			0	31.9	0	16		6	51	1	1	0	0	0	0	0	0	1	0	0	0	1	1	12	0	1	1	1	0	0	1	0	1	0	0	0	0	0	0	0	0	0	0	0
1254	55	4	2	0	0			0	23.4	1	3	9	0	45	1	1	0	0	0	0	0	0	0	0	0	0	0	0		0	0	0	0	0	0	0	0	0	0	0	0	0	0	0	0	0	0	0	0
1255	39	2	1	0	0			0	26.5	1	1	5	3	36	0	0	0	0	0	0	0	0	0	0	0	0	0	0		0	0	0	0	0	0
1256	56	4	2	0	0			0	25.1	4	2	10	0	42	2	0	0	0	0	0	0	0	0	0	0	0	0	0		0	0	0	0	0	0	0	0	0	1	0	0	0	0	0	0	0	0	0	0
1257	67	5	2	0	0			0	29.1	5	9	18	0	46	1	1	1	0	0	0	0	0	1	0	0	0	1	0		0	1	0	0	0	0	0	0	0	0	0	0	0	0	0	0	0	0	0	0
1258	69	5	2	1	1	3	3	1		0	4	4	10	56	2	3	0	0	0	0	0	0	0	0	0	0	1	1	4	0	0	1	1	0	0	0	0	0	0	0	0	0	0	0	0	0	0	0	0
1259	46	3	2	0	0			0	28.1	1	2	8	1	45	0	0	0	0	0	0	0	0	0	0	0	0	0	0		0	1	0	0	0	0
1260	62	5	2	0	0			0		2	2	10	2	49	0	0	0	0	0	0	0	0	1	0	0	0	1	0		0	1	0	0	0	0
1261	60	4	1	0	0			0	27	3	7	11	4	43	0	0	1	0	0	0	0	0	1	0	0	0	1	0		0	1	0	0	0	0	0	0	0	0	0	0	0	0	0	0	0	0	0	0
1262	88	7	2	0	0			0	22	1	1		3	52	0	2	0	0	0	0	0	0	0	0	1	0	0	0		0	0	0	0	0	1	0	0	0	0	0	0	0	0	0	0	0	0	0	1
1263	67	5	2	0	0			0	37.3	1	12	19	0	46	0	0	1	0	0	0	0	0	1	0	0	0	1	0		0	1	0	0	0	0	0	0	0	0	0	0	0	0	0	0	0	0	0	0
1264	48	3	2	0				0	31.2	0	7		0	39	0	0	1	0	0	0	0	0	1	0	0	0	1	0		0	1	0	0	0	0	0	0	0	0	0	0	0	0	0	0	0	0	0	0
1265	91	8	1	0	0			0	22.7	0	1	9	2	55	3	3	0	0	0	0	0	0	0	0	0	0	0	0		0	0	0	0	0	1	0	0	0	1	0	0	0	0	0	0	0	0	0	1
1266	38	2	1	0	0			0	25.2	2	4	8	0	40	0	0	0	0	0	0	0	0	0	0	0	0	0	0		0	0	0	0	0	0
1267	72	6	2	0	0			0	29.6	1	1	6	1	47	0	0	0	0	0	0	0	0	0	0	0	0	0	0		0	0	0	0	0	0
1268	52	4	2	0	0			0	27.4	1	1	4	0	42	0	1	0	0	0	0	0	0	0	0	0	0	0	0		0	0	0	0	0	0	0	0	0	0	0	0	0	0	0	0	0	0	0	1
1269	50	3	2	0	0			0	24.9	0	1	11	0	42	0	0	0	0	0	0	0	0	0	0	0	0	0	0		0	0	0	0	0	0
1270	71	6	2	0				0	26.8	0	3		6	50	0	1	0	0	0	0	0	1	1	1	0	0	1	1	3	0	1	1	0	0	0	0	0	0	0	0	0	0	0	0	0	0	0	0	1
1271	64	5	2	0	0			0	33.8	3	7	11	0	46	1	2	0	0	0	0	0	0	0	0	0	0	0	0		0	1	0	0	0	0	0	0	0	0	0	0	0	0	0	0	0	0	0	1
1272	84	7	2	0	0			0	31.1	0	8	11	5	57	0	1	0	0	0	0	1	0	0	0	1	0	1	0		0	1	0	0	0	0	0	0	0	0	0	0	0	0	0	0	0	0	0	1
1273	45	3	2	0	0			0	26.7	0	4	7	0	39	0	0	0	0	0	0	0	0	0	0	0	0	1	0		0	1	0	0	0	0	0	0	0	0	0	0	0	0	0	0	0	0	0	0
1274	71	6	2	0	0			0	27.2	0	7	10	5	47	4	3	0	0	0	0	0	0	0	1	0	0	0	0		0	0	1	0	0	0	0	0	0	1	0	0	0	0	0	0	0	0	0	1
1275	47	3	2	0	0			0	32	0	3	6	2	39	2	3	0	0	0	0	0	0	0	0	0	0	0	0		0	0	0	0	0	0	0	0	0	0	0	0	0	0	0	0	0	0	0	1
1276	44	3	2	0	0			0	29.6	1	1	5	1	39	0	1	0	0	0	0	0	0	0	0	0	0	0	0		0	0	0	0	0	0	0	0	0	0	0	0	0	0	0	0	0	0	0	1
1277	83	7	1	1	1	7	7	1	27.8	0	7	7	8	52	1	3	0	0	0	0	0	0	1	0	0	0	1	1	5	0	1	1	0	0	1	0	0	0	0	0	0	0	0	0	0	0	0	0	1
1278	89	7	2	1	1			0	21.1	5	4		8	58	0	2	1	0	0	1	0	1	1	1	0	0	1	0		0	1	1	0	0	1	0	0	0	0	0	0	0	0	0	0	0	0	0	1
1279	85	7	1	0	1	1	1	1		0	1	1	13	95	1	2	0	0	0	1	0	0	0	1	0	0	0	0		0	0	1	0	0	1	0	0	0	0	0	0	0	0	0	0	0	0	0	0
1280	47	3	2	0	0			0	21.4	0	3	4	0	42	0	0	0	0	0	0	0	0	0	0	0	0	0	0		0	0	0	0	0	0	0	0	0	0	0	0	0	0	0	0	0	0	0	0
1281	57	4	2	0	0			0	28.7	1	5	12	2	39	0	0	1	0	0	0	0	0	1	0	0	0	1	0		0	1	0	0	0	0	0	0	0	0	0	0	0	0	0	0	0	0	0	0
1282	45	3	1	0	0			0	29.2	1	6	11	0	42	0	0	1	0	0	0	0	0	1	0	0	0	1	0		0	1	0	0	0	0
1283	70	5	2	0				0	35.4	1	4		10	60	1	2	0	0	0	1	1	0	0	1	1	0	0	1	4	0	0	1	0	0	0	0	0	0	0	0	0	0	0	0	0	0	0	0	1
1284	58	4	1	0	0			0	23.4	0	2	3	0	42	0	0	0	0	0	0	0	0	0	0	0	0	0	0		0	0	0	0	0	0	0	0	0	0	0	0	0	0	0	0	0	0	0	0
1285	40	2	2	0	0			0	30.3	2	4	11	0	37	0	0	1	0	0	0	0	0	1	0	0	0	1	0		0	1	0	0	0	0
1286	33	2	2	0	0			0	29.7	2	4	7	2	39	0	0	1	0	0	0	0	0	1	0	0	0	1	0		0	1	0	0	0	0
1287	47	3	2	0	0			0	29.4	0	4	6	0	42	0	0	1	0	0	0	0	0	1	0	0	0	1	0		0	1	0	0	0	0
1288	66	5	1	0	0			0	25.9	1	3		4	41	0	0	0	0	0	0	0	0	1	0	0	0	1	0		0	1	0	0	0	0	0	0	0	0	0	0	0	0	0	0	0	0	0	0
1289	66	5	1	0	0			0	23.4	2	2	10	0	43	1	2	1	0	0	0	0	0	1	0	0	0	1	0		0	0	0	0	0	0	0	0	0	0	0	0	0	0	0	0	0	0	0	1
1290	37	2	1	0	0			0	18.7	1	3	6	0	37	0	0	0	0	0	0	0	0	1	0	0	0	1	0		0	1	0	0	0	0
1291	73	6	1	0	0			0		1	1	9	0	52	0	1	1	0	0	0	0	0	1	0	0	0	1	0		0	1	0	0	0	0	0	0	0	0	0	0	0	0	0	0	0	0	0	1
1292	86	7	2	0				0	23.8	12	51		10	58	4	6	0	0	0	0	0	1	0	1	0	0	0	1	1	0	0	1	0	0	2	0	0	0	1	0	0	0	0	0	0	0	0	0	1
1293	61	5	2	0	0			0		0	102		7	68	0	0	0	0	0	0	0	0	0	0	0	0	0	1	105	1	0	1	1	1	0	0	0	0	0	0	0	0	0	0	0	0	0	0	0
1294	69	5	2	1	1	14	14	1	32.3	0	100	100	7	51	1	2	0	0	0	0	0	0	0	1	0	0	0	1	99	0	0	1	1	1	0	0	0	0	0	0	0	0	0	0	0	0	0	0	1
1295	61	5	2	0				0	29.8	0	28		9	54	0	0	0	1	0	0	0	1	0	0	0	0	0	1	28	1	0	0	0	1	0	0	0	0	0	0	0	0	0	0	0	0	0	0	0
1296	66	5	2	0	0			0	28.1	1	67		7	58	1	1	0	0	0	0	0	0	0	0	0	0	1	1		1	1	1	1	0	0	0	0	0	0	0	0	0	0	0	0	0	1	0	0
1297
[truncated: 323 more columns]
